# Supplementary material for: Insights into next generation sequencing guided antibody selection strategies
Source: Sci Rep. 2023 Oct 26;13:18370. doi: 10.1038/s41598-023-45538-w (PMC10603065; doi:10.1038/s41598-023-45538-w)
Supplement: Supplementary file 1 — Supplementary Information 1. [file 41598_2023_45538_MOESM1_ESM.txt]

GenBank flat file:

LOCUS       OR488140                 369 bp    DNA     linear   SYN 25-AUG-2023
DEFINITION  UNVERIFIED: Synthetic construct clone SP_224-5-B1_VH sequence.
ACCESSION   OR488140
VERSION     OR488140
KEYWORDS    UNVERIFIED.
SOURCE      synthetic construct
  ORGANISM  synthetic construct
            other sequences; artificial sequences.
REFERENCE   1  (bases 1 to 369)
  AUTHORS   Erasmus,M.F.
  TITLE     Insights into Next Generation Sequencing Guided Antibody Selection
            Strategies
  JOURNAL   Unpublished
REFERENCE   2  (bases 1 to 369)
  AUTHORS   Erasmus,M.F.
  TITLE     Direct Submission
  JOURNAL   Submitted (25-AUG-2023) Bioinformatics, Specifica, LLC, a Q2
            Solutions Company, 1607 Alcaldesa Street, Santa Fe, NM 87501, USA
COMMENT     GenBank staff is unable to verify sequence and/or annotation
            provided by the submitter.
            
            ##Assembly-Data-START##
            Assembly Method       :: Codon Code Aligner v. 11.0.1; SMRTools v.
                                     11.0
            Sequencing Technology :: PacBio; Sanger dideoxy sequencing
            ##Assembly-Data-END##
FEATURES             Location/Qualifiers
     source          1..369
                     /organism="synthetic construct"
                     /mol_type="other DNA"
                     /db_xref="taxon:32630"
                     /clone="SP_224-5-B1_VH"
ORIGIN      
        1 caggttcagc tggttcagtc tggtgccgaa gttaagaagc caggtgcctc tgttaaggtt
       61 tcttgcaagg tttctggtta ctctttcacc gatcattcta ttcattgggt tagacaggcc
      121 ccaggtaagg gtctggaatg gatgggtggt attaacccat acaccggtga taccatttac
      181 gcccagaagt tccagggtag agttaccatg accgaagata cctctaccga taccgcctac
      241 atggaactgt cttctctgaa gtctgaagat accgccgttt actactgcgc cagagatggt
      301 tacgatttct ggtctggttc ttacggtatg gatgtttggg gtcagggtac caccgttacc
      361 gtttcttct
//
LOCUS       OR488141                 321 bp    DNA     linear   SYN 25-AUG-2023
DEFINITION  UNVERIFIED: Synthetic construct clone SP_224-5-B1_VL sequence.
ACCESSION   OR488141
VERSION     OR488141
KEYWORDS    UNVERIFIED.
SOURCE      synthetic construct
  ORGANISM  synthetic construct
            other sequences; artificial sequences.
REFERENCE   1  (bases 1 to 321)
  AUTHORS   Erasmus,M.F.
  TITLE     Insights into Next Generation Sequencing Guided Antibody Selection
            Strategies
  JOURNAL   Unpublished
REFERENCE   2  (bases 1 to 321)
  AUTHORS   Erasmus,M.F.
  TITLE     Direct Submission
  JOURNAL   Submitted (25-AUG-2023) Bioinformatics, Specifica, LLC, a Q2
            Solutions Company, 1607 Alcaldesa Street, Santa Fe, NM 87501, USA
COMMENT     GenBank staff is unable to verify sequence and/or annotation
            provided by the submitter.
            
            ##Assembly-Data-START##
            Assembly Method       :: Codon Code Aligner v. 11.0.1; SMRTools v.
                                     11.0
            Sequencing Technology :: PacBio; Sanger dideoxy sequencing
            ##Assembly-Data-END##
FEATURES             Location/Qualifiers
     source          1..321
                     /organism="synthetic construct"
                     /mol_type="other DNA"
                     /db_xref="taxon:32630"
                     /clone="SP_224-5-B1_VL"
ORIGIN      
        1 gatattcaga tgacccagtc tccatcttct gtttctgcct ctgttggtga tagagttacc
       61 attacctgca gagcctctca ggatattggt aaccatctgg cctggtacca gcagaagcca
      121 ggtaaggccc caaagctgct gatttacgcc tcttctaacc tggcctctgg tgttccatct
      181 agattctctg gttctggttc tggtaccgat ttcaccctga ccatttcttc tctgcagcca
      241 gaagatttcg ccaactacta ctgccatcag tacgccacct acccatggac cttcggtggt
      301 ggtaccaagg ttgaaattaa g
//
LOCUS       OR488142                 363 bp    DNA     linear   SYN 25-AUG-2023
DEFINITION  UNVERIFIED: Synthetic construct clone SP_230-5-B4_VH sequence.
ACCESSION   OR488142
VERSION     OR488142
KEYWORDS    UNVERIFIED.
SOURCE      synthetic construct
  ORGANISM  synthetic construct
            other sequences; artificial sequences.
REFERENCE   1  (bases 1 to 363)
  AUTHORS   Erasmus,M.F.
  TITLE     Insights into Next Generation Sequencing Guided Antibody Selection
            Strategies
  JOURNAL   Unpublished
REFERENCE   2  (bases 1 to 363)
  AUTHORS   Erasmus,M.F.
  TITLE     Direct Submission
  JOURNAL   Submitted (25-AUG-2023) Bioinformatics, Specifica, LLC, a Q2
            Solutions Company, 1607 Alcaldesa Street, Santa Fe, NM 87501, USA
COMMENT     GenBank staff is unable to verify sequence and/or annotation
            provided by the submitter.
            
            ##Assembly-Data-START##
            Assembly Method       :: Codon Code Aligner v. 11.0.1; SMRTools v.
                                     11.0
            Sequencing Technology :: PacBio; Sanger dideoxy sequencing
            ##Assembly-Data-END##
FEATURES             Location/Qualifiers
     source          1..363
                     /organism="synthetic construct"
                     /mol_type="other DNA"
                     /db_xref="taxon:32630"
                     /clone="SP_230-5-B4_VH"
ORIGIN      
        1 caggttcagc tggttcagtc tggtgccgaa gttaagaagc caggtgcctc tgttaaggtt
       61 tcttgcaagg tttctggtta cccattcacc agatctacca ttcattgggt tagacaggcc
      121 ccaggtaagg gtctggaatg gatgggtggt attaacgccg gtaccggtga taccatttac
      181 gcccagaagt tccagggtag agttaccatg accgaagata cctctaccga taccgcctac
      241 atggaactgt cttctctgaa gtctgaagat accgccgttt actactgcgc cagagatggt
      301 tactcttctg gttactacgg tatggatgtt tggggtcagg gtaccaccgt taccgtttct
      361 tct
//
LOCUS       OR488143                 321 bp    DNA     linear   SYN 25-AUG-2023
DEFINITION  UNVERIFIED: Synthetic construct clone SP_230-5-B4_VL sequence.
ACCESSION   OR488143
VERSION     OR488143
KEYWORDS    UNVERIFIED.
SOURCE      synthetic construct
  ORGANISM  synthetic construct
            other sequences; artificial sequences.
REFERENCE   1  (bases 1 to 321)
  AUTHORS   Erasmus,M.F.
  TITLE     Insights into Next Generation Sequencing Guided Antibody Selection
            Strategies
  JOURNAL   Unpublished
REFERENCE   2  (bases 1 to 321)
  AUTHORS   Erasmus,M.F.
  TITLE     Direct Submission
  JOURNAL   Submitted (25-AUG-2023) Bioinformatics, Specifica, LLC, a Q2
            Solutions Company, 1607 Alcaldesa Street, Santa Fe, NM 87501, USA
COMMENT     GenBank staff is unable to verify sequence and/or annotation
            provided by the submitter.
            
            ##Assembly-Data-START##
            Assembly Method       :: Codon Code Aligner v. 11.0.1; SMRTools v.
                                     11.0
            Sequencing Technology :: PacBio; Sanger dideoxy sequencing
            ##Assembly-Data-END##
FEATURES             Location/Qualifiers
     source          1..321
                     /organism="synthetic construct"
                     /mol_type="other DNA"
                     /db_xref="taxon:32630"
                     /clone="SP_230-5-B4_VL"
ORIGIN      
        1 gatattcaga tgacccagtc tccatcttct gtttctgcct ctgttggtga tagagttacc
       61 attacctgca gagcctctca gaacattcat tcttacctgg cctggtacca gcagaagcca
      121 ggtaaggccc caaagctgct gatttacgcc gcctcttctc tggcctctgg tgttccatct
      181 agattctctg gttctggttc tggtaccgat ttcaccctga ccatttcttc tctgcagcca
      241 gaagatttcg ccaactacta ctgccatcag tacgccgcct acccatggac cttcggtggt
      301 ggtaccaagg ttgaaattaa g
//
LOCUS       OR488144                 369 bp    DNA     linear   SYN 25-AUG-2023
DEFINITION  UNVERIFIED: Synthetic construct clone SP_242-5-A5_VH sequence.
ACCESSION   OR488144
VERSION     OR488144
KEYWORDS    UNVERIFIED.
SOURCE      synthetic construct
  ORGANISM  synthetic construct
            other sequences; artificial sequences.
REFERENCE   1  (bases 1 to 369)
  AUTHORS   Erasmus,M.F.
  TITLE     Insights into Next Generation Sequencing Guided Antibody Selection
            Strategies
  JOURNAL   Unpublished
REFERENCE   2  (bases 1 to 369)
  AUTHORS   Erasmus,M.F.
  TITLE     Direct Submission
  JOURNAL   Submitted (25-AUG-2023) Bioinformatics, Specifica, LLC, a Q2
            Solutions Company, 1607 Alcaldesa Street, Santa Fe, NM 87501, USA
COMMENT     GenBank staff is unable to verify sequence and/or annotation
            provided by the submitter.
            
            ##Assembly-Data-START##
            Assembly Method       :: Codon Code Aligner v. 11.0.1; SMRTools v.
                                     11.0
            Sequencing Technology :: PacBio; Sanger dideoxy sequencing
            ##Assembly-Data-END##
FEATURES             Location/Qualifiers
     source          1..369
                     /organism="synthetic construct"
                     /mol_type="other DNA"
                     /db_xref="taxon:32630"
                     /clone="SP_242-5-A5_VH"
ORIGIN      
        1 caggttcagc tggttcagtc tggtgccgaa gttaagaagc caggtgcctc tgttaaggtt
       61 tcttgcaagg tttctggtta ctctttcacc gatcattcta ttcattgggt tagacaggcc
      121 ccaggtaagg gtctggaatg gatgggtggt attaacccat acaccggtga taccatttac
      181 gcccagaagt tccagggtag agttaccatg accgaagata cctctaccga taccgcctac
      241 atggaactgt cttctctgaa gtctgaagat accgccgttt actactgcgc cagagatggt
      301 tacgatttct ggtctggttc ttacggtatg gatgtttggg gtcagggtgc ccaggttacc
      361 gtttcttct
//
LOCUS       OR488145                 321 bp    DNA     linear   SYN 25-AUG-2023
DEFINITION  UNVERIFIED: Synthetic construct clone SP_242-5-A5_VL sequence.
ACCESSION   OR488145
VERSION     OR488145
KEYWORDS    UNVERIFIED.
SOURCE      synthetic construct
  ORGANISM  synthetic construct
            other sequences; artificial sequences.
REFERENCE   1  (bases 1 to 321)
  AUTHORS   Erasmus,M.F.
  TITLE     Insights into Next Generation Sequencing Guided Antibody Selection
            Strategies
  JOURNAL   Unpublished
REFERENCE   2  (bases 1 to 321)
  AUTHORS   Erasmus,M.F.
  TITLE     Direct Submission
  JOURNAL   Submitted (25-AUG-2023) Bioinformatics, Specifica, LLC, a Q2
            Solutions Company, 1607 Alcaldesa Street, Santa Fe, NM 87501, USA
COMMENT     GenBank staff is unable to verify sequence and/or annotation
            provided by the submitter.
            
            ##Assembly-Data-START##
            Assembly Method       :: Codon Code Aligner v. 11.0.1; SMRTools v.
                                     11.0
            Sequencing Technology :: PacBio; Sanger dideoxy sequencing
            ##Assembly-Data-END##
FEATURES             Location/Qualifiers
     source          1..321
                     /organism="synthetic construct"
                     /mol_type="other DNA"
                     /db_xref="taxon:32630"
                     /clone="SP_242-5-A5_VL"
ORIGIN      
        1 gatattcaga tgacccagtc tccatcttct gtttctgcct ctgttggtga tagagttacc
       61 attacctgca gagcctctca ggatattggt aaccatctgg cctggtacca gcagaagcca
      121 ggtaaggccc caaagctgct gatttacgcc tcttctaacc tggcctctgg tgttccatct
      181 agattctctg gttctggttc tggtaccgat ttcaccctga ccatttcttc tctgcagcca
      241 gaagatttcg ccaactacta ctgccatcag tacgccacct acccatggac cttcggtggt
      301 ggtaccaagg ttgaaattaa g
//
LOCUS       OR488146                 378 bp    DNA     linear   SYN 25-AUG-2023
DEFINITION  UNVERIFIED: Synthetic construct clone SP_45-1-D9_VH sequence.
ACCESSION   OR488146
VERSION     OR488146
KEYWORDS    UNVERIFIED.
SOURCE      synthetic construct
  ORGANISM  synthetic construct
            other sequences; artificial sequences.
REFERENCE   1  (bases 1 to 378)
  AUTHORS   Erasmus,M.F.
  TITLE     Insights into Next Generation Sequencing Guided Antibody Selection
            Strategies
  JOURNAL   Unpublished
REFERENCE   2  (bases 1 to 378)
  AUTHORS   Erasmus,M.F.
  TITLE     Direct Submission
  JOURNAL   Submitted (25-AUG-2023) Bioinformatics, Specifica, LLC, a Q2
            Solutions Company, 1607 Alcaldesa Street, Santa Fe, NM 87501, USA
COMMENT     GenBank staff is unable to verify sequence and/or annotation
            provided by the submitter.
            
            ##Assembly-Data-START##
            Assembly Method       :: Codon Code Aligner v. 11.0.1; SMRTools v.
                                     11.0
            Sequencing Technology :: PacBio; Sanger dideoxy sequencing
            ##Assembly-Data-END##
FEATURES             Location/Qualifiers
     source          1..378
                     /organism="synthetic construct"
                     /mol_type="other DNA"
                     /db_xref="taxon:32630"
                     /clone="SP_45-1-D9_VH"
ORIGIN      
        1 caggttcagc tggttcagtc tggtgccgaa gttaagaagc caggtgcctc tgttaaggtt
       61 tcttgcaagg tttctggtta cacctctcca gccaccattc attgggttag acaggcccca
      121 ggtaagggtc tggaatggat gggtggtatt tctccataca agggtgatac catttacgcc
      181 cagaagttcc agggtagagt taccatgacc gaagatacct ctaccgatac cgcctacatg
      241 gaactgtctt ctctgaagtc tgaagatacc gccgtttact actgcgccaa ggattcttac
      301 tactacgatt cttctggttc tggtctgggt ggtggtttcg attactgggg tcagggtacc
      361 ctggttaccg tttcttct
//
LOCUS       OR488147                 321 bp    DNA     linear   SYN 25-AUG-2023
DEFINITION  UNVERIFIED: Synthetic construct clone SP_45-1-D9_VL sequence.
ACCESSION   OR488147
VERSION     OR488147
KEYWORDS    UNVERIFIED.
SOURCE      synthetic construct
  ORGANISM  synthetic construct
            other sequences; artificial sequences.
REFERENCE   1  (bases 1 to 321)
  AUTHORS   Erasmus,M.F.
  TITLE     Insights into Next Generation Sequencing Guided Antibody Selection
            Strategies
  JOURNAL   Unpublished
REFERENCE   2  (bases 1 to 321)
  AUTHORS   Erasmus,M.F.
  TITLE     Direct Submission
  JOURNAL   Submitted (25-AUG-2023) Bioinformatics, Specifica, LLC, a Q2
            Solutions Company, 1607 Alcaldesa Street, Santa Fe, NM 87501, USA
COMMENT     GenBank staff is unable to verify sequence and/or annotation
            provided by the submitter.
            
            ##Assembly-Data-START##
            Assembly Method       :: Codon Code Aligner v. 11.0.1; SMRTools v.
                                     11.0
            Sequencing Technology :: PacBio; Sanger dideoxy sequencing
            ##Assembly-Data-END##
FEATURES             Location/Qualifiers
     source          1..321
                     /organism="synthetic construct"
                     /mol_type="other DNA"
                     /db_xref="taxon:32630"
                     /clone="SP_45-1-D9_VL"
ORIGIN      
        1 gatattcaga tgacccagtc tccatcttct gtttctgcct ctgttggtga tagagttacc
       61 attacctgca gagcctctag agatatttct tcttacctgg cctggtacca gcagaagcca
      121 ggtaaggccc caaagctgct gatttacggt gcctctacca gagcctctgg tgttccatct
      181 agattctctg gttctggttc tggtaccgat ttcaccctga ccatttcttc tctgcagcca
      241 gaagatttcg ccaactacta ctgcctgcag tactctattt acccatggac cttcggtggt
      301 ggtaccaagg ttgaaattaa g
//
LOCUS       OR488148                 351 bp    DNA     linear   SYN 25-AUG-2023
DEFINITION  UNVERIFIED: Synthetic construct clone SP_1-1-A1_VH sequence.
ACCESSION   OR488148
VERSION     OR488148
KEYWORDS    UNVERIFIED.
SOURCE      synthetic construct
  ORGANISM  synthetic construct
            other sequences; artificial sequences.
REFERENCE   1  (bases 1 to 351)
  AUTHORS   Erasmus,M.F.
  TITLE     Insights into Next Generation Sequencing Guided Antibody Selection
            Strategies
  JOURNAL   Unpublished
REFERENCE   2  (bases 1 to 351)
  AUTHORS   Erasmus,M.F.
  TITLE     Direct Submission
  JOURNAL   Submitted (25-AUG-2023) Bioinformatics, Specifica, LLC, a Q2
            Solutions Company, 1607 Alcaldesa Street, Santa Fe, NM 87501, USA
COMMENT     GenBank staff is unable to verify sequence and/or annotation
            provided by the submitter.
            
            ##Assembly-Data-START##
            Assembly Method       :: Codon Code Aligner v. 11.0.1; SMRTools v.
                                     11.0
            Sequencing Technology :: PacBio; Sanger dideoxy sequencing
            ##Assembly-Data-END##
FEATURES             Location/Qualifiers
     source          1..351
                     /organism="synthetic construct"
                     /mol_type="other DNA"
                     /db_xref="taxon:32630"
                     /clone="SP_1-1-A1_VH"
ORIGIN      
        1 caggcccagc tggttcagtc tggtgccgaa gttaagaagc caggtgcctc tgttaaggtt
       61 tcttgcaagg tttctggtta caccttcacc aacgcctaca ttcattgggt tagacaggcc
      121 ccaggtaagg gtctggaatg gatgggtggt attgatccaa agaccggtga taccatttac
      181 gcccagaagt tccagggtag agttaccatg accgaagata cctctaccga taccgcctac
      241 atggaactgt cttctctgaa gtctgaagat accgccgttt actactgcgc cagagatggt
      301 agagataccg ccattagatg gggtcagggt accctggtta ccgtttcttc t
//
LOCUS       OR488149                 324 bp    DNA     linear   SYN 25-AUG-2023
DEFINITION  UNVERIFIED: Synthetic construct clone SP_1-1-A1_VL sequence.
ACCESSION   OR488149
VERSION     OR488149
KEYWORDS    UNVERIFIED.
SOURCE      synthetic construct
  ORGANISM  synthetic construct
            other sequences; artificial sequences.
REFERENCE   1  (bases 1 to 324)
  AUTHORS   Erasmus,M.F.
  TITLE     Insights into Next Generation Sequencing Guided Antibody Selection
            Strategies
  JOURNAL   Unpublished
REFERENCE   2  (bases 1 to 324)
  AUTHORS   Erasmus,M.F.
  TITLE     Direct Submission
  JOURNAL   Submitted (25-AUG-2023) Bioinformatics, Specifica, LLC, a Q2
            Solutions Company, 1607 Alcaldesa Street, Santa Fe, NM 87501, USA
COMMENT     GenBank staff is unable to verify sequence and/or annotation
            provided by the submitter.
            
            ##Assembly-Data-START##
            Assembly Method       :: Codon Code Aligner v. 11.0.1; SMRTools v.
                                     11.0
            Sequencing Technology :: PacBio; Sanger dideoxy sequencing
            ##Assembly-Data-END##
FEATURES             Location/Qualifiers
     source          1..324
                     /organism="synthetic construct"
                     /mol_type="other DNA"
                     /db_xref="taxon:32630"
                     /clone="SP_1-1-A1_VL"
ORIGIN      
        1 gaaattgtta tgacccagtc tccatcttct gtttctgcct ctgttggtga aagagccacc
       61 ctgtcttgca gagcctctca gtctctgggt accaacctgg cctggtacca gcagaagcca
      121 ggtaaggccc caaagctgct gatttacgat gcctctattc tggcctctgg tgttccatct
      181 agattctctg gttctggttc tggtaccgat ttcaccctga ccatttcttc tctgcagcca
      241 gaagatttcg ccaactacta ctgccagcag tctcattcta ccccagttta caccttcggt
      301 ggtggtacca aggttgaaat taag
//
LOCUS       OR488150                 378 bp    DNA     linear   SYN 25-AUG-2023
DEFINITION  UNVERIFIED: Synthetic construct clone SP_10-1-A10_VH sequence.
ACCESSION   OR488150
VERSION     OR488150
KEYWORDS    UNVERIFIED.
SOURCE      synthetic construct
  ORGANISM  synthetic construct
            other sequences; artificial sequences.
REFERENCE   1  (bases 1 to 378)
  AUTHORS   Erasmus,M.F.
  TITLE     Insights into Next Generation Sequencing Guided Antibody Selection
            Strategies
  JOURNAL   Unpublished
REFERENCE   2  (bases 1 to 378)
  AUTHORS   Erasmus,M.F.
  TITLE     Direct Submission
  JOURNAL   Submitted (25-AUG-2023) Bioinformatics, Specifica, LLC, a Q2
            Solutions Company, 1607 Alcaldesa Street, Santa Fe, NM 87501, USA
COMMENT     GenBank staff is unable to verify sequence and/or annotation
            provided by the submitter.
            
            ##Assembly-Data-START##
            Assembly Method       :: Codon Code Aligner v. 11.0.1; SMRTools v.
                                     11.0
            Sequencing Technology :: PacBio; Sanger dideoxy sequencing
            ##Assembly-Data-END##
FEATURES             Location/Qualifiers
     source          1..378
                     /organism="synthetic construct"
                     /mol_type="other DNA"
                     /db_xref="taxon:32630"
                     /clone="SP_10-1-A10_VH"
ORIGIN      
        1 caggttcagc tggttcagtc tggtgccgaa gttaagaagc caggtgcctc tgttaaggtt
       61 tcttgcaagg tttctggtta ctctttcacc gatcattcta ttcattgggt tagacaggcc
      121 ccaggtaagg gtctggaatg gatgggtggt attaacccat acaccggtga taccatttac
      181 gcccagaagt tccagggtag agttaccatg accgaagata cctctaccga taccgcctac
      241 atggaactgt cttctctgaa gtctgaagat accgccgttt actactgcgc cagagatgcc
      301 tacggtggta actctgaaac cttctggtac tacggtatgg atgtttgggg tcagggtacc
      361 accgttaccg tttcttct
//
LOCUS       OR488151                 321 bp    DNA     linear   SYN 25-AUG-2023
DEFINITION  UNVERIFIED: Synthetic construct clone SP_10-1-A10_VL sequence.
ACCESSION   OR488151
VERSION     OR488151
KEYWORDS    UNVERIFIED.
SOURCE      synthetic construct
  ORGANISM  synthetic construct
            other sequences; artificial sequences.
REFERENCE   1  (bases 1 to 321)
  AUTHORS   Erasmus,M.F.
  TITLE     Insights into Next Generation Sequencing Guided Antibody Selection
            Strategies
  JOURNAL   Unpublished
REFERENCE   2  (bases 1 to 321)
  AUTHORS   Erasmus,M.F.
  TITLE     Direct Submission
  JOURNAL   Submitted (25-AUG-2023) Bioinformatics, Specifica, LLC, a Q2
            Solutions Company, 1607 Alcaldesa Street, Santa Fe, NM 87501, USA
COMMENT     GenBank staff is unable to verify sequence and/or annotation
            provided by the submitter.
            
            ##Assembly-Data-START##
            Assembly Method       :: Codon Code Aligner v. 11.0.1; SMRTools v.
                                     11.0
            Sequencing Technology :: PacBio; Sanger dideoxy sequencing
            ##Assembly-Data-END##
FEATURES             Location/Qualifiers
     source          1..321
                     /organism="synthetic construct"
                     /mol_type="other DNA"
                     /db_xref="taxon:32630"
                     /clone="SP_10-1-A10_VL"
ORIGIN      
        1 gatattcaga tgacccagtc tccatcttct gtttctgcct ctgttggtga tagagttacc
       61 attacctgca gagcctctca ggatattggt aaccatctgg cctggtacca gcagaagcca
      121 ggtaaggccc caaagctgct gatttacgcc tcttctaacc tggcctctgg tgttccatct
      181 agattctctg gttctggttc tggtaccgat ttcaccctga ccatttcttc tctgcagcca
      241 gaagatttcg ccaactacta ctgccatcag tacgccacct acccatggac cttcggtggt
      301 ggtaccaagg ttgaaattaa g
//
LOCUS       OR488152                 363 bp    DNA     linear   SYN 25-AUG-2023
DEFINITION  UNVERIFIED: Synthetic construct clone SP_102-2-A6_VH sequence.
ACCESSION   OR488152
VERSION     OR488152
KEYWORDS    UNVERIFIED.
SOURCE      synthetic construct
  ORGANISM  synthetic construct
            other sequences; artificial sequences.
REFERENCE   1  (bases 1 to 363)
  AUTHORS   Erasmus,M.F.
  TITLE     Insights into Next Generation Sequencing Guided Antibody Selection
            Strategies
  JOURNAL   Unpublished
REFERENCE   2  (bases 1 to 363)
  AUTHORS   Erasmus,M.F.
  TITLE     Direct Submission
  JOURNAL   Submitted (25-AUG-2023) Bioinformatics, Specifica, LLC, a Q2
            Solutions Company, 1607 Alcaldesa Street, Santa Fe, NM 87501, USA
COMMENT     GenBank staff is unable to verify sequence and/or annotation
            provided by the submitter.
            
            ##Assembly-Data-START##
            Assembly Method       :: Codon Code Aligner v. 11.0.1; SMRTools v.
                                     11.0
            Sequencing Technology :: PacBio; Sanger dideoxy sequencing
            ##Assembly-Data-END##
FEATURES             Location/Qualifiers
     source          1..363
                     /organism="synthetic construct"
                     /mol_type="other DNA"
                     /db_xref="taxon:32630"
                     /clone="SP_102-2-A6_VH"
ORIGIN      
        1 caggttcagc tggttcagtc tggtgccgaa gttaagaagc caggtgcctc tgttaaggtt
       61 tcttgcaagg tttctggtta caccttcacc gatcatgcca ttcattgggt tagacaggcc
      121 ccaggtaagg gtctggaatg gatgggtggt attaccccat acaacgccga taccatttac
      181 gcccagaagt tccagggtag agttaccatg accgaagata cctctaccga taccgcctac
      241 atggaactgt cttctctgaa gtctgaagat accgccgttt actactgcgc cagagattac
      301 ggtgattacg aactgtacgg tatggatgtt tggggtcagg gtaccaccgt taccgtttct
      361 tct
//
LOCUS       OR488153                 321 bp    DNA     linear   SYN 25-AUG-2023
DEFINITION  UNVERIFIED: Synthetic construct clone SP_102-2-A6_VL sequence.
ACCESSION   OR488153
VERSION     OR488153
KEYWORDS    UNVERIFIED.
SOURCE      synthetic construct
  ORGANISM  synthetic construct
            other sequences; artificial sequences.
REFERENCE   1  (bases 1 to 321)
  AUTHORS   Erasmus,M.F.
  TITLE     Insights into Next Generation Sequencing Guided Antibody Selection
            Strategies
  JOURNAL   Unpublished
REFERENCE   2  (bases 1 to 321)
  AUTHORS   Erasmus,M.F.
  TITLE     Direct Submission
  JOURNAL   Submitted (25-AUG-2023) Bioinformatics, Specifica, LLC, a Q2
            Solutions Company, 1607 Alcaldesa Street, Santa Fe, NM 87501, USA
COMMENT     GenBank staff is unable to verify sequence and/or annotation
            provided by the submitter.
            
            ##Assembly-Data-START##
            Assembly Method       :: Codon Code Aligner v. 11.0.1; SMRTools v.
                                     11.0
            Sequencing Technology :: PacBio; Sanger dideoxy sequencing
            ##Assembly-Data-END##
FEATURES             Location/Qualifiers
     source          1..321
                     /organism="synthetic construct"
                     /mol_type="other DNA"
                     /db_xref="taxon:32630"
                     /clone="SP_102-2-A6_VL"
ORIGIN      
        1 gatattcaga tgacccagtc tccatcttct gtttctgcct ctgttggtga tagagttacc
       61 attacctgca gagcctctca ggatattggt aaccatctgg cctggtacca gcagaagcca
      121 ggtaaggccc caaagctgct gatttacggt accacctcta gagttgccgg tgttccatct
      181 agattctctg gttctggttc tggtaccgat ttcaccctga ccatttcttc tctgcagcca
      241 gaagatttcg ccaactacta ctgccagcag tacaagacct acgcctggac cttcggtggt
      301 ggtaccaagg ttgaaattaa g
//
LOCUS       OR488154                 351 bp    DNA     linear   SYN 25-AUG-2023
DEFINITION  UNVERIFIED: Synthetic construct clone SP_103-2-A7_VH sequence.
ACCESSION   OR488154
VERSION     OR488154
KEYWORDS    UNVERIFIED.
SOURCE      synthetic construct
  ORGANISM  synthetic construct
            other sequences; artificial sequences.
REFERENCE   1  (bases 1 to 351)
  AUTHORS   Erasmus,M.F.
  TITLE     Insights into Next Generation Sequencing Guided Antibody Selection
            Strategies
  JOURNAL   Unpublished
REFERENCE   2  (bases 1 to 351)
  AUTHORS   Erasmus,M.F.
  TITLE     Direct Submission
  JOURNAL   Submitted (25-AUG-2023) Bioinformatics, Specifica, LLC, a Q2
            Solutions Company, 1607 Alcaldesa Street, Santa Fe, NM 87501, USA
COMMENT     GenBank staff is unable to verify sequence and/or annotation
            provided by the submitter.
            
            ##Assembly-Data-START##
            Assembly Method       :: Codon Code Aligner v. 11.0.1; SMRTools v.
                                     11.0
            Sequencing Technology :: PacBio; Sanger dideoxy sequencing
            ##Assembly-Data-END##
FEATURES             Location/Qualifiers
     source          1..351
                     /organism="synthetic construct"
                     /mol_type="other DNA"
                     /db_xref="taxon:32630"
                     /clone="SP_103-2-A7_VH"
ORIGIN      
        1 caggttcagc tggttcagtc tggtgccgaa gttaagaagc caggtgcctc tgttaaggtt
       61 tcttgcaagg cctctggtta caccttctct gattactcta ttcattgggt tagacaggcc
      121 ccaggtaagg gtctggaatg gatgggtggt attaacccaa acattggtga taccatttac
      181 gcccagaagt tccagggtag agttaccatg accgaagata cctctaccga taccgcctac
      241 atggaactgt cttctctgaa gtctgaagat accgccgttt actactgcgc cagagatggt
      301 tacaactctc tggattcttg gggtcagggt accctggtta ccgtttcttc t
//
LOCUS       OR488155                 321 bp    DNA     linear   SYN 25-AUG-2023
DEFINITION  UNVERIFIED: Synthetic construct clone SP_103-2-A7_VL sequence.
ACCESSION   OR488155
VERSION     OR488155
KEYWORDS    UNVERIFIED.
SOURCE      synthetic construct
  ORGANISM  synthetic construct
            other sequences; artificial sequences.
REFERENCE   1  (bases 1 to 321)
  AUTHORS   Erasmus,M.F.
  TITLE     Insights into Next Generation Sequencing Guided Antibody Selection
            Strategies
  JOURNAL   Unpublished
REFERENCE   2  (bases 1 to 321)
  AUTHORS   Erasmus,M.F.
  TITLE     Direct Submission
  JOURNAL   Submitted (25-AUG-2023) Bioinformatics, Specifica, LLC, a Q2
            Solutions Company, 1607 Alcaldesa Street, Santa Fe, NM 87501, USA
COMMENT     GenBank staff is unable to verify sequence and/or annotation
            provided by the submitter.
            
            ##Assembly-Data-START##
            Assembly Method       :: Codon Code Aligner v. 11.0.1; SMRTools v.
                                     11.0
            Sequencing Technology :: PacBio; Sanger dideoxy sequencing
            ##Assembly-Data-END##
FEATURES             Location/Qualifiers
     source          1..321
                     /organism="synthetic construct"
                     /mol_type="other DNA"
                     /db_xref="taxon:32630"
                     /clone="SP_103-2-A7_VL"
ORIGIN      
        1 gatattcaga tgacccagtc tccatcttct gtttctgcct ctgttggtga tagagttacc
       61 attacctgca gagcctctca gtctattggt tcttacctgg cctggtacca gcagaagcca
      121 ggtaaggccc caaagctgct gatttacgat gcctctaacc tggcctctgg tgttccatct
      181 agattctctg gttctggttc tggtaccgat ttcaccctga ccatttcttc tctgcagcca
      241 gaagatttcg ccaactacta ctgccatcag tacgccacct acccatggac cttcggtggt
      301 ggtaccaagg ttgaaattaa g
//
LOCUS       OR488156                 366 bp    DNA     linear   SYN 25-AUG-2023
DEFINITION  UNVERIFIED: Synthetic construct clone SP_104-2-A8_VH sequence.
ACCESSION   OR488156
VERSION     OR488156
KEYWORDS    UNVERIFIED.
SOURCE      synthetic construct
  ORGANISM  synthetic construct
            other sequences; artificial sequences.
REFERENCE   1  (bases 1 to 366)
  AUTHORS   Erasmus,M.F.
  TITLE     Insights into Next Generation Sequencing Guided Antibody Selection
            Strategies
  JOURNAL   Unpublished
REFERENCE   2  (bases 1 to 366)
  AUTHORS   Erasmus,M.F.
  TITLE     Direct Submission
  JOURNAL   Submitted (25-AUG-2023) Bioinformatics, Specifica, LLC, a Q2
            Solutions Company, 1607 Alcaldesa Street, Santa Fe, NM 87501, USA
COMMENT     GenBank staff is unable to verify sequence and/or annotation
            provided by the submitter.
            
            ##Assembly-Data-START##
            Assembly Method       :: Codon Code Aligner v. 11.0.1; SMRTools v.
                                     11.0
            Sequencing Technology :: PacBio; Sanger dideoxy sequencing
            ##Assembly-Data-END##
FEATURES             Location/Qualifiers
     source          1..366
                     /organism="synthetic construct"
                     /mol_type="other DNA"
                     /db_xref="taxon:32630"
                     /clone="SP_104-2-A8_VH"
ORIGIN      
        1 caggttcagc tggttcagtc tggtgccgaa gttaagaagc caggtgcctc tgttaaggtt
       61 tcttgcaagg tttctggtta ctctttcacc gatcatacca ttcattgggt tagacaggcc
      121 ccaggtaagg gtctggaatg gatgggtggt attaacccaa acattggtga taccatttac
      181 gcccagaagt tccagggtag agttaccatg accgaagata cctctaccga taccgcctac
      241 atggaactgt cttctctgaa gtctgaagat accgccgttt actactgcgc cagagatcat
      301 tacggtgatg ccgattacta cggtatggat gtttggggtc caggtaccac cgttaccgtt
      361 tcttct
//
LOCUS       OR488157                 321 bp    DNA     linear   SYN 25-AUG-2023
DEFINITION  UNVERIFIED: Synthetic construct clone SP_104-2-A8_VL sequence.
ACCESSION   OR488157
VERSION     OR488157
KEYWORDS    UNVERIFIED.
SOURCE      synthetic construct
  ORGANISM  synthetic construct
            other sequences; artificial sequences.
REFERENCE   1  (bases 1 to 321)
  AUTHORS   Erasmus,M.F.
  TITLE     Insights into Next Generation Sequencing Guided Antibody Selection
            Strategies
  JOURNAL   Unpublished
REFERENCE   2  (bases 1 to 321)
  AUTHORS   Erasmus,M.F.
  TITLE     Direct Submission
  JOURNAL   Submitted (25-AUG-2023) Bioinformatics, Specifica, LLC, a Q2
            Solutions Company, 1607 Alcaldesa Street, Santa Fe, NM 87501, USA
COMMENT     GenBank staff is unable to verify sequence and/or annotation
            provided by the submitter.
            
            ##Assembly-Data-START##
            Assembly Method       :: Codon Code Aligner v. 11.0.1; SMRTools v.
                                     11.0
            Sequencing Technology :: PacBio; Sanger dideoxy sequencing
            ##Assembly-Data-END##
FEATURES             Location/Qualifiers
     source          1..321
                     /organism="synthetic construct"
                     /mol_type="other DNA"
                     /db_xref="taxon:32630"
                     /clone="SP_104-2-A8_VL"
ORIGIN      
        1 gatattcaga tgacccagtc tccatcttct gtttctgcct ctgttggtga tagagttacc
       61 attacctgca gagcctctca gaacattcat tcttacctgg cctggtacca gcagaagcca
      121 ggtaaggccc caaagctgct gatttacgcc gcctcttctc tggcctctgg tgttccatct
      181 agattctctg gttctggttc tggtaccgat ttcaccctga ccatttcttc tctgcagcca
      241 gaagatttcg ccaactacta ctgccatcag tacgccacct acccatggac cttcggtggt
      301 ggtaccaagg ttgaaattaa g
//
LOCUS       OR488158                 336 bp    DNA     linear   SYN 25-AUG-2023
DEFINITION  UNVERIFIED: Synthetic construct clone SP_20-1-B8_VH sequence.
ACCESSION   OR488158
VERSION     OR488158
KEYWORDS    UNVERIFIED.
SOURCE      synthetic construct
  ORGANISM  synthetic construct
            other sequences; artificial sequences.
REFERENCE   1  (bases 1 to 336)
  AUTHORS   Erasmus,M.F.
  TITLE     Insights into Next Generation Sequencing Guided Antibody Selection
            Strategies
  JOURNAL   Unpublished
REFERENCE   2  (bases 1 to 336)
  AUTHORS   Erasmus,M.F.
  TITLE     Direct Submission
  JOURNAL   Submitted (25-AUG-2023) Bioinformatics, Specifica, LLC, a Q2
            Solutions Company, 1607 Alcaldesa Street, Santa Fe, NM 87501, USA
COMMENT     GenBank staff is unable to verify sequence and/or annotation
            provided by the submitter.
            
            ##Assembly-Data-START##
            Assembly Method       :: Codon Code Aligner v. 11.0.1; SMRTools v.
                                     11.0
            Sequencing Technology :: PacBio; Sanger dideoxy sequencing
            ##Assembly-Data-END##
FEATURES             Location/Qualifiers
     source          1..336
                     /organism="synthetic construct"
                     /mol_type="other DNA"
                     /db_xref="taxon:32630"
                     /clone="SP_20-1-B8_VH"
ORIGIN      
        1 caggttcagc tggttcagtc tggtgccgaa gttaagaagc caggtgcctc tgttaaggtt
       61 tcttgcaagg tttctggtta caccgttacc tctaacgata ttcattgggt tagacaggcc
      121 ccaggtaagg gtctggaatg gatgggtggt atttctgcct acaacagaga taccatttac
      181 gcccagaagt tccagggtag agttaccatg accgaagata cctctaccga taccgcctac
      241 atggaactgt cttctctgaa gtctgaagat accgccgttt actactgcac caccctggcc
      301 tactggggtc agggtaccct ggttaccgtt tcttct
//
LOCUS       OR488159                 321 bp    DNA     linear   SYN 25-AUG-2023
DEFINITION  UNVERIFIED: Synthetic construct clone SP_20-1-B8_VL sequence.
ACCESSION   OR488159
VERSION     OR488159
KEYWORDS    UNVERIFIED.
SOURCE      synthetic construct
  ORGANISM  synthetic construct
            other sequences; artificial sequences.
REFERENCE   1  (bases 1 to 321)
  AUTHORS   Erasmus,M.F.
  TITLE     Insights into Next Generation Sequencing Guided Antibody Selection
            Strategies
  JOURNAL   Unpublished
REFERENCE   2  (bases 1 to 321)
  AUTHORS   Erasmus,M.F.
  TITLE     Direct Submission
  JOURNAL   Submitted (25-AUG-2023) Bioinformatics, Specifica, LLC, a Q2
            Solutions Company, 1607 Alcaldesa Street, Santa Fe, NM 87501, USA
COMMENT     GenBank staff is unable to verify sequence and/or annotation
            provided by the submitter.
            
            ##Assembly-Data-START##
            Assembly Method       :: Codon Code Aligner v. 11.0.1; SMRTools v.
                                     11.0
            Sequencing Technology :: PacBio; Sanger dideoxy sequencing
            ##Assembly-Data-END##
FEATURES             Location/Qualifiers
     source          1..321
                     /organism="synthetic construct"
                     /mol_type="other DNA"
                     /db_xref="taxon:32630"
                     /clone="SP_20-1-B8_VL"
ORIGIN      
        1 gatattcaga tgacccagtc tccatcttct gtttctgcct ctgttggtga tagagttacc
       61 attacctgca gagcctctga aggtatttct aactacctgg cctggtacca gcagaagcca
      121 ggtaaggccc caaagctgct gatttacggt gcctctatta gagaatctgg tgttccatct
      181 agattctctg gttctggttc tggtaccgat ttcaccctga ccatttcttc tctgcagcca
      241 gaagatttcg ccaactacta ctgccagcag tacgatcaga ttccaattac cttcggtggt
      301 ggtaccaagg ttgaaattaa g
//
LOCUS       OR488160                 351 bp    DNA     linear   SYN 25-AUG-2023
DEFINITION  UNVERIFIED: Synthetic construct clone SP_105-2-A9_VH sequence.
ACCESSION   OR488160
VERSION     OR488160
KEYWORDS    UNVERIFIED.
SOURCE      synthetic construct
  ORGANISM  synthetic construct
            other sequences; artificial sequences.
REFERENCE   1  (bases 1 to 351)
  AUTHORS   Erasmus,M.F.
  TITLE     Insights into Next Generation Sequencing Guided Antibody Selection
            Strategies
  JOURNAL   Unpublished
REFERENCE   2  (bases 1 to 351)
  AUTHORS   Erasmus,M.F.
  TITLE     Direct Submission
  JOURNAL   Submitted (25-AUG-2023) Bioinformatics, Specifica, LLC, a Q2
            Solutions Company, 1607 Alcaldesa Street, Santa Fe, NM 87501, USA
COMMENT     GenBank staff is unable to verify sequence and/or annotation
            provided by the submitter.
            
            ##Assembly-Data-START##
            Assembly Method       :: Codon Code Aligner v. 11.0.1; SMRTools v.
                                     11.0
            Sequencing Technology :: PacBio; Sanger dideoxy sequencing
            ##Assembly-Data-END##
FEATURES             Location/Qualifiers
     source          1..351
                     /organism="synthetic construct"
                     /mol_type="other DNA"
                     /db_xref="taxon:32630"
                     /clone="SP_105-2-A9_VH"
ORIGIN      
        1 caggttcagc tggttcagtc tggtgccgaa gttaagaagc caggtgcctc tgttaaggtt
       61 tcttgcaagg tttctggtta caccttcacc tctcatgcca ttcattgggt tagacaggcc
      121 ccaggtaagg gtctggaatg gatgggtggt atttctccat acagaggtga taccatttac
      181 gcccagaagt tccagggtag agttaccatg accgaagata cctctaccga taccgcctac
      241 atggaactgt cttctctgaa gtctgaagat accgccgttt actactgcgc cagagatgcc
      301 ggtgttccac tggattactg gggtcagggt accctggtta ccgtttcttc t
//
LOCUS       OR488161                 324 bp    DNA     linear   SYN 25-AUG-2023
DEFINITION  UNVERIFIED: Synthetic construct clone SP_105-2-A9_VL sequence.
ACCESSION   OR488161
VERSION     OR488161
KEYWORDS    UNVERIFIED.
SOURCE      synthetic construct
  ORGANISM  synthetic construct
            other sequences; artificial sequences.
REFERENCE   1  (bases 1 to 324)
  AUTHORS   Erasmus,M.F.
  TITLE     Insights into Next Generation Sequencing Guided Antibody Selection
            Strategies
  JOURNAL   Unpublished
REFERENCE   2  (bases 1 to 324)
  AUTHORS   Erasmus,M.F.
  TITLE     Direct Submission
  JOURNAL   Submitted (25-AUG-2023) Bioinformatics, Specifica, LLC, a Q2
            Solutions Company, 1607 Alcaldesa Street, Santa Fe, NM 87501, USA
COMMENT     GenBank staff is unable to verify sequence and/or annotation
            provided by the submitter.
            
            ##Assembly-Data-START##
            Assembly Method       :: Codon Code Aligner v. 11.0.1; SMRTools v.
                                     11.0
            Sequencing Technology :: PacBio; Sanger dideoxy sequencing
            ##Assembly-Data-END##
FEATURES             Location/Qualifiers
     source          1..324
                     /organism="synthetic construct"
                     /mol_type="other DNA"
                     /db_xref="taxon:32630"
                     /clone="SP_105-2-A9_VL"
ORIGIN      
        1 gatattcaga tgacccagtc tccatcttct gtttctgcct ctgttggtga tagagttacc
       61 attacctgca gagcctctca gaacattaga tcttctctgg cctggtacca gcagaagcca
      121 ggtaaggccc caaagctgct gatttacggt gcctacaaca gagccaccgg tgttccatct
      181 agattctctg gttctggttc tggtaccgat ttcaccctga ccatttcttc tctgcagcca
      241 gaagatttcg ccaactacta ctgccagcag tacgataacg ccccaggtta caacttcggt
      301 ggtggtacca aggttgaaat taag
//
LOCUS       OR488162                 354 bp    DNA     linear   SYN 25-AUG-2023
DEFINITION  UNVERIFIED: Synthetic construct clone SP_106-2-A10_VH sequence.
ACCESSION   OR488162
VERSION     OR488162
KEYWORDS    UNVERIFIED.
SOURCE      synthetic construct
  ORGANISM  synthetic construct
            other sequences; artificial sequences.
REFERENCE   1  (bases 1 to 354)
  AUTHORS   Erasmus,M.F.
  TITLE     Insights into Next Generation Sequencing Guided Antibody Selection
            Strategies
  JOURNAL   Unpublished
REFERENCE   2  (bases 1 to 354)
  AUTHORS   Erasmus,M.F.
  TITLE     Direct Submission
  JOURNAL   Submitted (25-AUG-2023) Bioinformatics, Specifica, LLC, a Q2
            Solutions Company, 1607 Alcaldesa Street, Santa Fe, NM 87501, USA
COMMENT     GenBank staff is unable to verify sequence and/or annotation
            provided by the submitter.
            
            ##Assembly-Data-START##
            Assembly Method       :: Codon Code Aligner v. 11.0.1; SMRTools v.
                                     11.0
            Sequencing Technology :: PacBio; Sanger dideoxy sequencing
            ##Assembly-Data-END##
FEATURES             Location/Qualifiers
     source          1..354
                     /organism="synthetic construct"
                     /mol_type="other DNA"
                     /db_xref="taxon:32630"
                     /clone="SP_106-2-A10_VH"
ORIGIN      
        1 caggttcagc tggttcagtc tggtgccgaa gttaagaagc caggtgcctc tgttaaggtt
       61 tcttgcaagg tttctggtta caccttcacc aactacccaa ttcattgggt tagacaggcc
      121 ccaggtaagg gtctggaatg gatgggtggt attaacccaa agagaggtga taccatttac
      181 gcccagaagt tccagggtag agttaccatg accgaagata cctctaccga taccgcctac
      241 atggaactgt cttctctgaa gtctgaagat accgccgttt actactgcgc cagagatggt
      301 gttggtgccc caggtgatta ctggggtcag ggtaccctgg ttaccgtttc ttct
//
LOCUS       OR488163                 324 bp    DNA     linear   SYN 25-AUG-2023
DEFINITION  UNVERIFIED: Synthetic construct clone SP_106-2-A10_VL sequence.
ACCESSION   OR488163
VERSION     OR488163
KEYWORDS    UNVERIFIED.
SOURCE      synthetic construct
  ORGANISM  synthetic construct
            other sequences; artificial sequences.
REFERENCE   1  (bases 1 to 324)
  AUTHORS   Erasmus,M.F.
  TITLE     Insights into Next Generation Sequencing Guided Antibody Selection
            Strategies
  JOURNAL   Unpublished
REFERENCE   2  (bases 1 to 324)
  AUTHORS   Erasmus,M.F.
  TITLE     Direct Submission
  JOURNAL   Submitted (25-AUG-2023) Bioinformatics, Specifica, LLC, a Q2
            Solutions Company, 1607 Alcaldesa Street, Santa Fe, NM 87501, USA
COMMENT     GenBank staff is unable to verify sequence and/or annotation
            provided by the submitter.
            
            ##Assembly-Data-START##
            Assembly Method       :: Codon Code Aligner v. 11.0.1; SMRTools v.
                                     11.0
            Sequencing Technology :: PacBio; Sanger dideoxy sequencing
            ##Assembly-Data-END##
FEATURES             Location/Qualifiers
     source          1..324
                     /organism="synthetic construct"
                     /mol_type="other DNA"
                     /db_xref="taxon:32630"
                     /clone="SP_106-2-A10_VL"
ORIGIN      
        1 gatattcaga tgacccagtc tccatcttct gtttctgcct ctgttggtga tagagttacc
       61 attacctgca gagcctctca gaacattaga tcttctctgg cctggtacca gcagaagcca
      121 ggtaaggccc caaagctgct gatttacggt gcctacaaca gagccaccgg tgttccatct
      181 agattctctg gttctggttc tggtaccgat ttcaccctga ccatttcttc tctgcagcca
      241 gaagatttcg ccaactacta ctgccagcag tacgataacg ccccaggtta caacttcggt
      301 ggtggtacca aggttgaaat taag
//
LOCUS       OR488164                 354 bp    DNA     linear   SYN 25-AUG-2023
DEFINITION  UNVERIFIED: Synthetic construct clone SP_107-2-A11_VH sequence.
ACCESSION   OR488164
VERSION     OR488164
KEYWORDS    UNVERIFIED.
SOURCE      synthetic construct
  ORGANISM  synthetic construct
            other sequences; artificial sequences.
REFERENCE   1  (bases 1 to 354)
  AUTHORS   Erasmus,M.F.
  TITLE     Insights into Next Generation Sequencing Guided Antibody Selection
            Strategies
  JOURNAL   Unpublished
REFERENCE   2  (bases 1 to 354)
  AUTHORS   Erasmus,M.F.
  TITLE     Direct Submission
  JOURNAL   Submitted (25-AUG-2023) Bioinformatics, Specifica, LLC, a Q2
            Solutions Company, 1607 Alcaldesa Street, Santa Fe, NM 87501, USA
COMMENT     GenBank staff is unable to verify sequence and/or annotation
            provided by the submitter.
            
            ##Assembly-Data-START##
            Assembly Method       :: Codon Code Aligner v. 11.0.1; SMRTools v.
                                     11.0
            Sequencing Technology :: PacBio; Sanger dideoxy sequencing
            ##Assembly-Data-END##
FEATURES             Location/Qualifiers
     source          1..354
                     /organism="synthetic construct"
                     /mol_type="other DNA"
                     /db_xref="taxon:32630"
                     /clone="SP_107-2-A11_VH"
ORIGIN      
        1 caggttcagc tggttcagtc tggtgccgaa gttaagaagc caggtgcctc tgttaaggtt
       61 tcttgcaagg tttctggtta cccattcgcc aaccagtaca ttcattgggt tagacaggcc
      121 ccaggtaagg gtctggaatg gatgggtggt attaacccat cttctggtac caccatttac
      181 gcccagaagt tccagggtag agttaccatg accgaagata cctctaccga taccgcctac
      241 atggaactgt cttctctgaa gtctgaagat accgccgttt actactgcgc cagatctaga
      301 tctgttggtg ccacccatga ttggggtcag ggtaccctgg ttaccgtttc ttct
//
LOCUS       OR488165                 321 bp    DNA     linear   SYN 25-AUG-2023
DEFINITION  UNVERIFIED: Synthetic construct clone SP_107-2-A11_VL sequence.
ACCESSION   OR488165
VERSION     OR488165
KEYWORDS    UNVERIFIED.
SOURCE      synthetic construct
  ORGANISM  synthetic construct
            other sequences; artificial sequences.
REFERENCE   1  (bases 1 to 321)
  AUTHORS   Erasmus,M.F.
  TITLE     Insights into Next Generation Sequencing Guided Antibody Selection
            Strategies
  JOURNAL   Unpublished
REFERENCE   2  (bases 1 to 321)
  AUTHORS   Erasmus,M.F.
  TITLE     Direct Submission
  JOURNAL   Submitted (25-AUG-2023) Bioinformatics, Specifica, LLC, a Q2
            Solutions Company, 1607 Alcaldesa Street, Santa Fe, NM 87501, USA
COMMENT     GenBank staff is unable to verify sequence and/or annotation
            provided by the submitter.
            
            ##Assembly-Data-START##
            Assembly Method       :: Codon Code Aligner v. 11.0.1; SMRTools v.
                                     11.0
            Sequencing Technology :: PacBio; Sanger dideoxy sequencing
            ##Assembly-Data-END##
FEATURES             Location/Qualifiers
     source          1..321
                     /organism="synthetic construct"
                     /mol_type="other DNA"
                     /db_xref="taxon:32630"
                     /clone="SP_107-2-A11_VL"
ORIGIN      
        1 gatattcaga tgacccagtc tccatcttct gtttctgcct ctgttggtga tagagttacc
       61 attacctgca gagcctctca gaacattaga aactacctgg cctggtacca gcagaagcca
      121 ggtaaggccc caaagctgct gatttacggt gcctctaagc tggaaaccgg tgttccatct
      181 agattctctg gttctggttc tggtaccgat ttcaccctga ccatttcttc tctgcagcca
      241 gaagatttcg ccaactacta ctgcagacag tacgaatctc tgccatacac cttcggtggt
      301 ggtaccaagg ttgaaattaa g
//
LOCUS       OR488166                 354 bp    DNA     linear   SYN 25-AUG-2023
DEFINITION  UNVERIFIED: Synthetic construct clone SP_108-2-A12_VH sequence.
ACCESSION   OR488166
VERSION     OR488166
KEYWORDS    UNVERIFIED.
SOURCE      synthetic construct
  ORGANISM  synthetic construct
            other sequences; artificial sequences.
REFERENCE   1  (bases 1 to 354)
  AUTHORS   Erasmus,M.F.
  TITLE     Insights into Next Generation Sequencing Guided Antibody Selection
            Strategies
  JOURNAL   Unpublished
REFERENCE   2  (bases 1 to 354)
  AUTHORS   Erasmus,M.F.
  TITLE     Direct Submission
  JOURNAL   Submitted (25-AUG-2023) Bioinformatics, Specifica, LLC, a Q2
            Solutions Company, 1607 Alcaldesa Street, Santa Fe, NM 87501, USA
COMMENT     GenBank staff is unable to verify sequence and/or annotation
            provided by the submitter.
            
            ##Assembly-Data-START##
            Assembly Method       :: Codon Code Aligner v. 11.0.1; SMRTools v.
                                     11.0
            Sequencing Technology :: PacBio; Sanger dideoxy sequencing
            ##Assembly-Data-END##
FEATURES             Location/Qualifiers
     source          1..354
                     /organism="synthetic construct"
                     /mol_type="other DNA"
                     /db_xref="taxon:32630"
                     /clone="SP_108-2-A12_VH"
ORIGIN      
        1 caggttcagc tggttcagtc tggtgccgaa gttaagaagc caggtgcctc tgttaaggtt
       61 tcttgcaagg tttctggtta caccttcacc aactacccaa ttcattgggt tagacaggcc
      121 ccaggtaagg gtctggaatg gatgggtggt attaacccaa agagaggtga taccatttac
      181 gcccagaagt tccagggtag agttaccatg accgaagata cctctaccga taccgcctac
      241 atggaactgt cttctctgaa gtctgaagat accgccgttt actactgcgc cagagatggt
      301 gttggtgccc caggtgatta ctggggtcag ggtaccctgg ttaccgtttc ttct
//
LOCUS       OR488167                 321 bp    DNA     linear   SYN 25-AUG-2023
DEFINITION  UNVERIFIED: Synthetic construct clone SP_108-2-A12_VL sequence.
ACCESSION   OR488167
VERSION     OR488167
KEYWORDS    UNVERIFIED.
SOURCE      synthetic construct
  ORGANISM  synthetic construct
            other sequences; artificial sequences.
REFERENCE   1  (bases 1 to 321)
  AUTHORS   Erasmus,M.F.
  TITLE     Insights into Next Generation Sequencing Guided Antibody Selection
            Strategies
  JOURNAL   Unpublished
REFERENCE   2  (bases 1 to 321)
  AUTHORS   Erasmus,M.F.
  TITLE     Direct Submission
  JOURNAL   Submitted (25-AUG-2023) Bioinformatics, Specifica, LLC, a Q2
            Solutions Company, 1607 Alcaldesa Street, Santa Fe, NM 87501, USA
COMMENT     GenBank staff is unable to verify sequence and/or annotation
            provided by the submitter.
            
            ##Assembly-Data-START##
            Assembly Method       :: Codon Code Aligner v. 11.0.1; SMRTools v.
                                     11.0
            Sequencing Technology :: PacBio; Sanger dideoxy sequencing
            ##Assembly-Data-END##
FEATURES             Location/Qualifiers
     source          1..321
                     /organism="synthetic construct"
                     /mol_type="other DNA"
                     /db_xref="taxon:32630"
                     /clone="SP_108-2-A12_VL"
ORIGIN      
        1 gatattcaga tgacccagtc tccatcttct gtttctgcct ctgttggtga tagagttacc
       61 attacctgca gagcctctca gggtattaac aagaacctgg cctggtacca gcagaagcca
      121 ggtaaggccc caaagctgct gatttacgcc aacgatatga gagccaccgg tgttccatct
      181 agattctctg gttctggttc tggtaccgat ttcaccctga ccatttcttc tctgcagcca
      241 gaagatttcg ccaactacta ctgcctgcag tacaacgcct tctcttggac cttcggtggt
      301 ggtaccaagg ttgaaattaa g
//
LOCUS       OR488168                 354 bp    DNA     linear   SYN 25-AUG-2023
DEFINITION  UNVERIFIED: Synthetic construct clone SP_109-2-B1_VH sequence.
ACCESSION   OR488168
VERSION     OR488168
KEYWORDS    UNVERIFIED.
SOURCE      synthetic construct
  ORGANISM  synthetic construct
            other sequences; artificial sequences.
REFERENCE   1  (bases 1 to 354)
  AUTHORS   Erasmus,M.F.
  TITLE     Insights into Next Generation Sequencing Guided Antibody Selection
            Strategies
  JOURNAL   Unpublished
REFERENCE   2  (bases 1 to 354)
  AUTHORS   Erasmus,M.F.
  TITLE     Direct Submission
  JOURNAL   Submitted (25-AUG-2023) Bioinformatics, Specifica, LLC, a Q2
            Solutions Company, 1607 Alcaldesa Street, Santa Fe, NM 87501, USA
COMMENT     GenBank staff is unable to verify sequence and/or annotation
            provided by the submitter.
            
            ##Assembly-Data-START##
            Assembly Method       :: Codon Code Aligner v. 11.0.1; SMRTools v.
                                     11.0
            Sequencing Technology :: PacBio; Sanger dideoxy sequencing
            ##Assembly-Data-END##
FEATURES             Location/Qualifiers
     source          1..354
                     /organism="synthetic construct"
                     /mol_type="other DNA"
                     /db_xref="taxon:32630"
                     /clone="SP_109-2-B1_VH"
ORIGIN      
        1 caggttcagc tggttcagtc tggtgccgaa gttaagaagc caggtgcctc tgttaaggtt
       61 tcttgcaagg tttctggtta caccttcacc aactacccaa ttcattgggt tagacaggcc
      121 ccaggtaagg gtctggaatg gatgggtggt attaacccaa agagaggtga taccatttac
      181 gcccagaagt tccagggtag agttaccatg accgaagata cctctaccga taccgcctac
      241 atggaactgt cttctctgaa gtctgaagat accgccgttt actactgcgc cagagatggt
      301 gttggtgccc caggtgatta ctggggtcag ggtaccctgg ttaccgtttc ttct
//
LOCUS       OR488169                 321 bp    DNA     linear   SYN 25-AUG-2023
DEFINITION  UNVERIFIED: Synthetic construct clone SP_109-2-B1_VL sequence.
ACCESSION   OR488169
VERSION     OR488169
KEYWORDS    UNVERIFIED.
SOURCE      synthetic construct
  ORGANISM  synthetic construct
            other sequences; artificial sequences.
REFERENCE   1  (bases 1 to 321)
  AUTHORS   Erasmus,M.F.
  TITLE     Insights into Next Generation Sequencing Guided Antibody Selection
            Strategies
  JOURNAL   Unpublished
REFERENCE   2  (bases 1 to 321)
  AUTHORS   Erasmus,M.F.
  TITLE     Direct Submission
  JOURNAL   Submitted (25-AUG-2023) Bioinformatics, Specifica, LLC, a Q2
            Solutions Company, 1607 Alcaldesa Street, Santa Fe, NM 87501, USA
COMMENT     GenBank staff is unable to verify sequence and/or annotation
            provided by the submitter.
            
            ##Assembly-Data-START##
            Assembly Method       :: Codon Code Aligner v. 11.0.1; SMRTools v.
                                     11.0
            Sequencing Technology :: PacBio; Sanger dideoxy sequencing
            ##Assembly-Data-END##
FEATURES             Location/Qualifiers
     source          1..321
                     /organism="synthetic construct"
                     /mol_type="other DNA"
                     /db_xref="taxon:32630"
                     /clone="SP_109-2-B1_VL"
ORIGIN      
        1 gatattcaga tgacccagtc tccatcttct gtttctgcct ctgttggtga tagagttacc
       61 attacctgca gagcctctca gtctattggt tctagactgg cctggtacca gcagaagcca
      121 ggtaaggccc caaagctgct gatttacatg acctctatta gagcctctgg tgttccatct
      181 agattctctg gttctggttc tggtaccgat ttcaccctga ccatttcttc tctgcagcca
      241 gaagatttcg ccaactacta ctgccagcag tacagaacct acccaattac cttcggtggt
      301 ggtaccaagg ttgaaattaa g
//
LOCUS       OR488170                 363 bp    DNA     linear   SYN 25-AUG-2023
DEFINITION  UNVERIFIED: Synthetic construct clone SP_11-1-A11_VH sequence.
ACCESSION   OR488170
VERSION     OR488170
KEYWORDS    UNVERIFIED.
SOURCE      synthetic construct
  ORGANISM  synthetic construct
            other sequences; artificial sequences.
REFERENCE   1  (bases 1 to 363)
  AUTHORS   Erasmus,M.F.
  TITLE     Insights into Next Generation Sequencing Guided Antibody Selection
            Strategies
  JOURNAL   Unpublished
REFERENCE   2  (bases 1 to 363)
  AUTHORS   Erasmus,M.F.
  TITLE     Direct Submission
  JOURNAL   Submitted (25-AUG-2023) Bioinformatics, Specifica, LLC, a Q2
            Solutions Company, 1607 Alcaldesa Street, Santa Fe, NM 87501, USA
COMMENT     GenBank staff is unable to verify sequence and/or annotation
            provided by the submitter.
            
            ##Assembly-Data-START##
            Assembly Method       :: Codon Code Aligner v. 11.0.1; SMRTools v.
                                     11.0
            Sequencing Technology :: PacBio; Sanger dideoxy sequencing
            ##Assembly-Data-END##
FEATURES             Location/Qualifiers
     source          1..363
                     /organism="synthetic construct"
                     /mol_type="other DNA"
                     /db_xref="taxon:32630"
                     /clone="SP_11-1-A11_VH"
ORIGIN      
        1 caggttcagc tggttcagtc tggtgccgaa gttaagaagc caggtgcctc tgttaaggtt
       61 tcttgcaagg tttctggtta cccattcacc agatctacca ttcattgggt tagacaggcc
      121 ccaggtaagg gtctggaatg gatgggtggt attaacgccg gtaccggtga taccatttac
      181 gcccagaagt tccagggtag agttaccatg accgaagata cctctaccga taccgcctac
      241 atggaactgt cttctctgaa gtctgaagat accgccgttt actactgcgc cagagatggt
      301 tactcttctg gttactacgg tatggatgtt tggggtcagg gtaccaccgt taccgtttct
      361 tct
//
LOCUS       OR488171                 321 bp    DNA     linear   SYN 25-AUG-2023
DEFINITION  UNVERIFIED: Synthetic construct clone SP_11-1-A11_VL sequence.
ACCESSION   OR488171
VERSION     OR488171
KEYWORDS    UNVERIFIED.
SOURCE      synthetic construct
  ORGANISM  synthetic construct
            other sequences; artificial sequences.
REFERENCE   1  (bases 1 to 321)
  AUTHORS   Erasmus,M.F.
  TITLE     Insights into Next Generation Sequencing Guided Antibody Selection
            Strategies
  JOURNAL   Unpublished
REFERENCE   2  (bases 1 to 321)
  AUTHORS   Erasmus,M.F.
  TITLE     Direct Submission
  JOURNAL   Submitted (25-AUG-2023) Bioinformatics, Specifica, LLC, a Q2
            Solutions Company, 1607 Alcaldesa Street, Santa Fe, NM 87501, USA
COMMENT     GenBank staff is unable to verify sequence and/or annotation
            provided by the submitter.
            
            ##Assembly-Data-START##
            Assembly Method       :: Codon Code Aligner v. 11.0.1; SMRTools v.
                                     11.0
            Sequencing Technology :: PacBio; Sanger dideoxy sequencing
            ##Assembly-Data-END##
FEATURES             Location/Qualifiers
     source          1..321
                     /organism="synthetic construct"
                     /mol_type="other DNA"
                     /db_xref="taxon:32630"
                     /clone="SP_11-1-A11_VL"
ORIGIN      
        1 gatattcaga tgacccagtc tccatcttct gtttctgcct ctgttggtga tagagttacc
       61 attacctgca gagcctctga aggtatttct aactacctgg cctggtacca gcagaagcca
      121 ggtaaggccc caaagctgct gatttacggt gcctctatta gagaatctgg tgttccatct
      181 agattctctg gttctggttc tggtaccgat ttcaccctga ccatttcttc tctgcagcca
      241 gaagatttcg ccaactacta ctgccatcag tacgccgcct acccatggac cttcggtggt
      301 ggtaccaagg ttgaaattaa g
//
LOCUS       OR488172                 351 bp    DNA     linear   SYN 25-AUG-2023
DEFINITION  UNVERIFIED: Synthetic construct clone SP_112-3-A1_VH sequence.
ACCESSION   OR488172
VERSION     OR488172
KEYWORDS    UNVERIFIED.
SOURCE      synthetic construct
  ORGANISM  synthetic construct
            other sequences; artificial sequences.
REFERENCE   1  (bases 1 to 351)
  AUTHORS   Erasmus,M.F.
  TITLE     Insights into Next Generation Sequencing Guided Antibody Selection
            Strategies
  JOURNAL   Unpublished
REFERENCE   2  (bases 1 to 351)
  AUTHORS   Erasmus,M.F.
  TITLE     Direct Submission
  JOURNAL   Submitted (25-AUG-2023) Bioinformatics, Specifica, LLC, a Q2
            Solutions Company, 1607 Alcaldesa Street, Santa Fe, NM 87501, USA
COMMENT     GenBank staff is unable to verify sequence and/or annotation
            provided by the submitter.
            
            ##Assembly-Data-START##
            Assembly Method       :: Codon Code Aligner v. 11.0.1; SMRTools v.
                                     11.0
            Sequencing Technology :: PacBio; Sanger dideoxy sequencing
            ##Assembly-Data-END##
FEATURES             Location/Qualifiers
     source          1..351
                     /organism="synthetic construct"
                     /mol_type="other DNA"
                     /db_xref="taxon:32630"
                     /clone="SP_112-3-A1_VH"
ORIGIN      
        1 caggttcagc tggttcagtc tggtgccgaa gttaagaagc caggtgcctc tgttaaggtt
       61 tcttgcaagg tttctggtgt taccttcaga tcttacgcca ttcattgggt tagacaggcc
      121 ccaggtaagg gtctggaatg gatgggtggt atttctgcct acagaggtga taccatttac
      181 gcccagaagt tccagggtag agttaccatg accgaagata cctctaccga taccgcctac
      241 atggaactgt cttctctgaa gtctgaagat accgccgttt actactgcgc cagagatggt
      301 tcttcttctc tggattactg gggtcagggt accctggtta ccgtttcttc t
//
LOCUS       OR488173                 321 bp    DNA     linear   SYN 25-AUG-2023
DEFINITION  UNVERIFIED: Synthetic construct clone SP_112-3-A1_VL sequence.
ACCESSION   OR488173
VERSION     OR488173
KEYWORDS    UNVERIFIED.
SOURCE      synthetic construct
  ORGANISM  synthetic construct
            other sequences; artificial sequences.
REFERENCE   1  (bases 1 to 321)
  AUTHORS   Erasmus,M.F.
  TITLE     Insights into Next Generation Sequencing Guided Antibody Selection
            Strategies
  JOURNAL   Unpublished
REFERENCE   2  (bases 1 to 321)
  AUTHORS   Erasmus,M.F.
  TITLE     Direct Submission
  JOURNAL   Submitted (25-AUG-2023) Bioinformatics, Specifica, LLC, a Q2
            Solutions Company, 1607 Alcaldesa Street, Santa Fe, NM 87501, USA
COMMENT     GenBank staff is unable to verify sequence and/or annotation
            provided by the submitter.
            
            ##Assembly-Data-START##
            Assembly Method       :: Codon Code Aligner v. 11.0.1; SMRTools v.
                                     11.0
            Sequencing Technology :: PacBio; Sanger dideoxy sequencing
            ##Assembly-Data-END##
FEATURES             Location/Qualifiers
     source          1..321
                     /organism="synthetic construct"
                     /mol_type="other DNA"
                     /db_xref="taxon:32630"
                     /clone="SP_112-3-A1_VL"
ORIGIN      
        1 gatattcaga tgacccagtc tccatcttct gtttctgcct ctgttggtga tagagttacc
       61 attacctgca gagcctctag agatatttct tcttacctgg cctggtacca gcagaagcca
      121 ggtaaggccc caaagctgct gatttacggt gcctctacca gagcctctgg tgttccatct
      181 agattctctg gttctggttc tggtaccgat ttcaccctga ccatttcttc tctgcagcca
      241 gaagatttcg ccaactacta ctgcctgcag tactctattt acccatggac cttcggtggt
      301 ggtaccaagg ttgaaattaa g
//
LOCUS       OR488174                 381 bp    DNA     linear   SYN 25-AUG-2023
DEFINITION  UNVERIFIED: Synthetic construct clone SP_113-3-A2_VH sequence.
ACCESSION   OR488174
VERSION     OR488174
KEYWORDS    UNVERIFIED.
SOURCE      synthetic construct
  ORGANISM  synthetic construct
            other sequences; artificial sequences.
REFERENCE   1  (bases 1 to 381)
  AUTHORS   Erasmus,M.F.
  TITLE     Insights into Next Generation Sequencing Guided Antibody Selection
            Strategies
  JOURNAL   Unpublished
REFERENCE   2  (bases 1 to 381)
  AUTHORS   Erasmus,M.F.
  TITLE     Direct Submission
  JOURNAL   Submitted (25-AUG-2023) Bioinformatics, Specifica, LLC, a Q2
            Solutions Company, 1607 Alcaldesa Street, Santa Fe, NM 87501, USA
COMMENT     GenBank staff is unable to verify sequence and/or annotation
            provided by the submitter.
            
            ##Assembly-Data-START##
            Assembly Method       :: Codon Code Aligner v. 11.0.1; SMRTools v.
                                     11.0
            Sequencing Technology :: PacBio; Sanger dideoxy sequencing
            ##Assembly-Data-END##
FEATURES             Location/Qualifiers
     source          1..381
                     /organism="synthetic construct"
                     /mol_type="other DNA"
                     /db_xref="taxon:32630"
                     /clone="SP_113-3-A2_VH"
ORIGIN      
        1 caggttcagc tggttcagtc tggtgccgaa gttaagaagc caggtgcctc tgttaaggtt
       61 tcttgcaagg tttctggtta cccattcacc agatctacca ttcattgggt tagacaggcc
      121 ccaggtaagg gtctggaatg gatgggtggt attaacgccg gtaccggtga taccatttac
      181 gcccagaagt tccagggtag agttaccatg accgaagata cctctaccga taccgcctac
      241 atggaactgt cttctctgaa gtctgaagat accgccgttt actactgcgc cagagatggt
      301 tactcttctt cttggtacga tgttgatgat tactacggta tggatgtttg gggtcagggt
      361 accaccgtta ccgtttcttc t
//
LOCUS       OR488175                 321 bp    DNA     linear   SYN 25-AUG-2023
DEFINITION  UNVERIFIED: Synthetic construct clone SP_113-3-A2_VL sequence.
ACCESSION   OR488175
VERSION     OR488175
KEYWORDS    UNVERIFIED.
SOURCE      synthetic construct
  ORGANISM  synthetic construct
            other sequences; artificial sequences.
REFERENCE   1  (bases 1 to 321)
  AUTHORS   Erasmus,M.F.
  TITLE     Insights into Next Generation Sequencing Guided Antibody Selection
            Strategies
  JOURNAL   Unpublished
REFERENCE   2  (bases 1 to 321)
  AUTHORS   Erasmus,M.F.
  TITLE     Direct Submission
  JOURNAL   Submitted (25-AUG-2023) Bioinformatics, Specifica, LLC, a Q2
            Solutions Company, 1607 Alcaldesa Street, Santa Fe, NM 87501, USA
COMMENT     GenBank staff is unable to verify sequence and/or annotation
            provided by the submitter.
            
            ##Assembly-Data-START##
            Assembly Method       :: Codon Code Aligner v. 11.0.1; SMRTools v.
                                     11.0
            Sequencing Technology :: PacBio; Sanger dideoxy sequencing
            ##Assembly-Data-END##
FEATURES             Location/Qualifiers
     source          1..321
                     /organism="synthetic construct"
                     /mol_type="other DNA"
                     /db_xref="taxon:32630"
                     /clone="SP_113-3-A2_VL"
ORIGIN      
        1 gatattcaga tgacccagtc tccatcttct gtttctgcct ctgttggtga tagagttacc
       61 attacctgca gagcctctca gggtattggt agagatctgg cctggtacca gcagaagcca
      121 ggtaaggccc caaagctgct gatttacgaa gcctctaccc tgaagccagg tgttccatct
      181 agattctctg gttctggttc tggtaccgat ttcaccctga ccatttcttc tctgcagcca
      241 gaagatttcg ccaactacta ctgccatcag tacgccgcct acccatggac cttcggtggt
      301 ggtaccaagg ttgaaattaa g
//
LOCUS       OR488176                 366 bp    DNA     linear   SYN 25-AUG-2023
DEFINITION  UNVERIFIED: Synthetic construct clone SP_114-3-A3_VH sequence.
ACCESSION   OR488176
VERSION     OR488176
KEYWORDS    UNVERIFIED.
SOURCE      synthetic construct
  ORGANISM  synthetic construct
            other sequences; artificial sequences.
REFERENCE   1  (bases 1 to 366)
  AUTHORS   Erasmus,M.F.
  TITLE     Insights into Next Generation Sequencing Guided Antibody Selection
            Strategies
  JOURNAL   Unpublished
REFERENCE   2  (bases 1 to 366)
  AUTHORS   Erasmus,M.F.
  TITLE     Direct Submission
  JOURNAL   Submitted (25-AUG-2023) Bioinformatics, Specifica, LLC, a Q2
            Solutions Company, 1607 Alcaldesa Street, Santa Fe, NM 87501, USA
COMMENT     GenBank staff is unable to verify sequence and/or annotation
            provided by the submitter.
            
            ##Assembly-Data-START##
            Assembly Method       :: Codon Code Aligner v. 11.0.1; SMRTools v.
                                     11.0
            Sequencing Technology :: PacBio; Sanger dideoxy sequencing
            ##Assembly-Data-END##
FEATURES             Location/Qualifiers
     source          1..366
                     /organism="synthetic construct"
                     /mol_type="other DNA"
                     /db_xref="taxon:32630"
                     /clone="SP_114-3-A3_VH"
ORIGIN      
        1 caggttcagc tggttcagtc tggtgccgaa gttaagaagc caggtgcctc tgttaaggtt
       61 tcttgcaagg tttctggtta cccattcacc agatctacca ttcattgggt tagacaggcc
      121 ccaggtaagg gtctggaatg gatgggtggt attaacgccg gtaccggtga taccatttac
      181 gcccagaagt tccagggtag agttaccatg accgaagata cctctaccga taccgcctac
      241 atggaactgt cttctctgaa gtctgaagat accgccgttt actactgcgc cagagatggt
      301 cagccaattt cttactacta cggtatggat gtttggggtc agggtaccac cgttaccgtt
      361 tcttct
//
LOCUS       OR488177                 321 bp    DNA     linear   SYN 25-AUG-2023
DEFINITION  UNVERIFIED: Synthetic construct clone SP_114-3-A3_VL sequence.
ACCESSION   OR488177
VERSION     OR488177
KEYWORDS    UNVERIFIED.
SOURCE      synthetic construct
  ORGANISM  synthetic construct
            other sequences; artificial sequences.
REFERENCE   1  (bases 1 to 321)
  AUTHORS   Erasmus,M.F.
  TITLE     Insights into Next Generation Sequencing Guided Antibody Selection
            Strategies
  JOURNAL   Unpublished
REFERENCE   2  (bases 1 to 321)
  AUTHORS   Erasmus,M.F.
  TITLE     Direct Submission
  JOURNAL   Submitted (25-AUG-2023) Bioinformatics, Specifica, LLC, a Q2
            Solutions Company, 1607 Alcaldesa Street, Santa Fe, NM 87501, USA
COMMENT     GenBank staff is unable to verify sequence and/or annotation
            provided by the submitter.
            
            ##Assembly-Data-START##
            Assembly Method       :: Codon Code Aligner v. 11.0.1; SMRTools v.
                                     11.0
            Sequencing Technology :: PacBio; Sanger dideoxy sequencing
            ##Assembly-Data-END##
FEATURES             Location/Qualifiers
     source          1..321
                     /organism="synthetic construct"
                     /mol_type="other DNA"
                     /db_xref="taxon:32630"
                     /clone="SP_114-3-A3_VL"
ORIGIN      
        1 gatattcaga tgacccagtc tccatcttct gtttctgcct ctgttggtga tagagttacc
       61 attacctgca gagcctctca gggtattggt agagatctgg cctggtacca gcagaagcca
      121 ggtaaggccc caaagctgct gatttacgaa gcctctaccc tgaagccagg tgttccatct
      181 agattctctg gttctggttc tggtaccgat ttcaccctga ccatttcttc tctgcagcca
      241 gaagatttcg ccaactacta ctgccatcag tacgccgcct acccatggac cttcggtggt
      301 ggtaccaagg ttgaaattaa g
//
LOCUS       OR488178                 351 bp    DNA     linear   SYN 25-AUG-2023
DEFINITION  UNVERIFIED: Synthetic construct clone SP_115-3-A4_VH sequence.
ACCESSION   OR488178
VERSION     OR488178
KEYWORDS    UNVERIFIED.
SOURCE      synthetic construct
  ORGANISM  synthetic construct
            other sequences; artificial sequences.
REFERENCE   1  (bases 1 to 351)
  AUTHORS   Erasmus,M.F.
  TITLE     Insights into Next Generation Sequencing Guided Antibody Selection
            Strategies
  JOURNAL   Unpublished
REFERENCE   2  (bases 1 to 351)
  AUTHORS   Erasmus,M.F.
  TITLE     Direct Submission
  JOURNAL   Submitted (25-AUG-2023) Bioinformatics, Specifica, LLC, a Q2
            Solutions Company, 1607 Alcaldesa Street, Santa Fe, NM 87501, USA
COMMENT     GenBank staff is unable to verify sequence and/or annotation
            provided by the submitter.
            
            ##Assembly-Data-START##
            Assembly Method       :: Codon Code Aligner v. 11.0.1; SMRTools v.
                                     11.0
            Sequencing Technology :: PacBio; Sanger dideoxy sequencing
            ##Assembly-Data-END##
FEATURES             Location/Qualifiers
     source          1..351
                     /organism="synthetic construct"
                     /mol_type="other DNA"
                     /db_xref="taxon:32630"
                     /clone="SP_115-3-A4_VH"
ORIGIN      
        1 caggttcagc tggttcagtc tggtgccgaa gttaagaagc caggtgcctc tgttaaggtt
       61 tcttgcaagg tttctggtta caccttcacc tctcatgcca ttcattgggt tagacaggcc
      121 ccaggtaagg gtctggaatg gatgggtggt atttctccat acagaggtga taccatttac
      181 gcccagaagt tccagggtag agttaccatg accgaagata cctctaccga taccgcctac
      241 atggaactgt cttctctgaa gtctgaagat accgccgttt actactgcgc cagagatgcc
      301 ggtgttccac tggattactg gggtcagggt accctggtta ccgtttcttc t
//
LOCUS       OR488179                 321 bp    DNA     linear   SYN 25-AUG-2023
DEFINITION  UNVERIFIED: Synthetic construct clone SP_115-3-A4_VL sequence.
ACCESSION   OR488179
VERSION     OR488179
KEYWORDS    UNVERIFIED.
SOURCE      synthetic construct
  ORGANISM  synthetic construct
            other sequences; artificial sequences.
REFERENCE   1  (bases 1 to 321)
  AUTHORS   Erasmus,M.F.
  TITLE     Insights into Next Generation Sequencing Guided Antibody Selection
            Strategies
  JOURNAL   Unpublished
REFERENCE   2  (bases 1 to 321)
  AUTHORS   Erasmus,M.F.
  TITLE     Direct Submission
  JOURNAL   Submitted (25-AUG-2023) Bioinformatics, Specifica, LLC, a Q2
            Solutions Company, 1607 Alcaldesa Street, Santa Fe, NM 87501, USA
COMMENT     GenBank staff is unable to verify sequence and/or annotation
            provided by the submitter.
            
            ##Assembly-Data-START##
            Assembly Method       :: Codon Code Aligner v. 11.0.1; SMRTools v.
                                     11.0
            Sequencing Technology :: PacBio; Sanger dideoxy sequencing
            ##Assembly-Data-END##
FEATURES             Location/Qualifiers
     source          1..321
                     /organism="synthetic construct"
                     /mol_type="other DNA"
                     /db_xref="taxon:32630"
                     /clone="SP_115-3-A4_VL"
ORIGIN      
        1 gatattcaga tgacccagtc tccatcttct gtttctgcct ctgttggtga tagagttacc
       61 attacctgca gagcctctca ggatattggt tcttacctgg cctggtacca gcagaagcca
      121 ggtaaggccc caaagctgct gatttacggt gcctctaacc tggaatctgg tgttccatct
      181 agattctctg gttctggttc tggtaccgat ttcaccctga ccatttcttc tctgcagcca
      241 gaagatttcg ccaactacta ctgccagcag tacaaggcct acccactgac cttcggtggt
      301 ggtaccaagg ttgaaattaa g
//
LOCUS       OR488180                 351 bp    DNA     linear   SYN 25-AUG-2023
DEFINITION  UNVERIFIED: Synthetic construct clone SP_116-3-A5_VH sequence.
ACCESSION   OR488180
VERSION     OR488180
KEYWORDS    UNVERIFIED.
SOURCE      synthetic construct
  ORGANISM  synthetic construct
            other sequences; artificial sequences.
REFERENCE   1  (bases 1 to 351)
  AUTHORS   Erasmus,M.F.
  TITLE     Insights into Next Generation Sequencing Guided Antibody Selection
            Strategies
  JOURNAL   Unpublished
REFERENCE   2  (bases 1 to 351)
  AUTHORS   Erasmus,M.F.
  TITLE     Direct Submission
  JOURNAL   Submitted (25-AUG-2023) Bioinformatics, Specifica, LLC, a Q2
            Solutions Company, 1607 Alcaldesa Street, Santa Fe, NM 87501, USA
COMMENT     GenBank staff is unable to verify sequence and/or annotation
            provided by the submitter.
            
            ##Assembly-Data-START##
            Assembly Method       :: Codon Code Aligner v. 11.0.1; SMRTools v.
                                     11.0
            Sequencing Technology :: PacBio; Sanger dideoxy sequencing
            ##Assembly-Data-END##
FEATURES             Location/Qualifiers
     source          1..351
                     /organism="synthetic construct"
                     /mol_type="other DNA"
                     /db_xref="taxon:32630"
                     /clone="SP_116-3-A5_VH"
ORIGIN      
        1 caggttcagc tggttcagtc tggtgccgaa gttaagaagc caggtgcctc tgttaaggtt
       61 tcttgcaagg tttctggtta caccttcacc tctcatgcca ttcattgggt tagacaggcc
      121 ccaggtaagg gtctggaatg gatgggtggt atttctccat acagaggtga taccatttac
      181 gcccagaagt tccagggtag agttaccatg accgaagata cctctaccga taccgcctac
      241 atggaactgt cttctctgaa gtctgaagat accgccgttt actactgcgc cagagatgcc
      301 ggtgttccac tggattactg gggtcagggt accctggtta ccgtttcttc t
//
LOCUS       OR488181                 321 bp    DNA     linear   SYN 25-AUG-2023
DEFINITION  UNVERIFIED: Synthetic construct clone SP_116-3-A5_VL sequence.
ACCESSION   OR488181
VERSION     OR488181
KEYWORDS    UNVERIFIED.
SOURCE      synthetic construct
  ORGANISM  synthetic construct
            other sequences; artificial sequences.
REFERENCE   1  (bases 1 to 321)
  AUTHORS   Erasmus,M.F.
  TITLE     Insights into Next Generation Sequencing Guided Antibody Selection
            Strategies
  JOURNAL   Unpublished
REFERENCE   2  (bases 1 to 321)
  AUTHORS   Erasmus,M.F.
  TITLE     Direct Submission
  JOURNAL   Submitted (25-AUG-2023) Bioinformatics, Specifica, LLC, a Q2
            Solutions Company, 1607 Alcaldesa Street, Santa Fe, NM 87501, USA
COMMENT     GenBank staff is unable to verify sequence and/or annotation
            provided by the submitter.
            
            ##Assembly-Data-START##
            Assembly Method       :: Codon Code Aligner v. 11.0.1; SMRTools v.
                                     11.0
            Sequencing Technology :: PacBio; Sanger dideoxy sequencing
            ##Assembly-Data-END##
FEATURES             Location/Qualifiers
     source          1..321
                     /organism="synthetic construct"
                     /mol_type="other DNA"
                     /db_xref="taxon:32630"
                     /clone="SP_116-3-A5_VL"
ORIGIN      
        1 gatattcaga tgacccagtc tccatcttct gtttctgcct ctgttggtga tagagttacc
       61 attacctgca gagcctctca gtctattggt acccatctgg cctggtacca gcagaagcca
      121 ggtaaggccc caaagctgct gatttacggt gcctctaacc tggaatctgg tgttccatct
      181 agattctctg gttctggttc tggtaccgat ttcaccctga ccatttcttc tctgcagcca
      241 gaagatttcg ccaactacta ctgccagcag tacaaggcct acccactgac cttcggtggt
      301 ggtaccaagg ttgaaattaa g
//
LOCUS       OR488182                 351 bp    DNA     linear   SYN 25-AUG-2023
DEFINITION  UNVERIFIED: Synthetic construct clone SP_117-3-A6_VH sequence.
ACCESSION   OR488182
VERSION     OR488182
KEYWORDS    UNVERIFIED.
SOURCE      synthetic construct
  ORGANISM  synthetic construct
            other sequences; artificial sequences.
REFERENCE   1  (bases 1 to 351)
  AUTHORS   Erasmus,M.F.
  TITLE     Insights into Next Generation Sequencing Guided Antibody Selection
            Strategies
  JOURNAL   Unpublished
REFERENCE   2  (bases 1 to 351)
  AUTHORS   Erasmus,M.F.
  TITLE     Direct Submission
  JOURNAL   Submitted (25-AUG-2023) Bioinformatics, Specifica, LLC, a Q2
            Solutions Company, 1607 Alcaldesa Street, Santa Fe, NM 87501, USA
COMMENT     GenBank staff is unable to verify sequence and/or annotation
            provided by the submitter.
            
            ##Assembly-Data-START##
            Assembly Method       :: Codon Code Aligner v. 11.0.1; SMRTools v.
                                     11.0
            Sequencing Technology :: PacBio; Sanger dideoxy sequencing
            ##Assembly-Data-END##
FEATURES             Location/Qualifiers
     source          1..351
                     /organism="synthetic construct"
                     /mol_type="other DNA"
                     /db_xref="taxon:32630"
                     /clone="SP_117-3-A6_VH"
ORIGIN      
        1 caggttcagc tggttcagtc tggtgccgaa gttaagaagc caggtgcctc tgttaaggtt
       61 tcttgcaagg tttctggtta caccttcaga aactacgcca ttcattgggt tagacaggcc
      121 ccaggtaagg gtctggaatg gatgggtggt attaacccaa cctctggtga taccatttac
      181 gcccagaagt tccagggtag agttaccatg accgaagata cctctaccga taccgcctac
      241 atggaactgt cttctctgaa gtctgaagat accgccgttt actactgcgc cagagatacc
      301 gccgttgccc tggattactg gggtcagggt accctggtta ccgtttcttc t
//
LOCUS       OR488183                 321 bp    DNA     linear   SYN 25-AUG-2023
DEFINITION  UNVERIFIED: Synthetic construct clone SP_117-3-A6_VL sequence.
ACCESSION   OR488183
VERSION     OR488183
KEYWORDS    UNVERIFIED.
SOURCE      synthetic construct
  ORGANISM  synthetic construct
            other sequences; artificial sequences.
REFERENCE   1  (bases 1 to 321)
  AUTHORS   Erasmus,M.F.
  TITLE     Insights into Next Generation Sequencing Guided Antibody Selection
            Strategies
  JOURNAL   Unpublished
REFERENCE   2  (bases 1 to 321)
  AUTHORS   Erasmus,M.F.
  TITLE     Direct Submission
  JOURNAL   Submitted (25-AUG-2023) Bioinformatics, Specifica, LLC, a Q2
            Solutions Company, 1607 Alcaldesa Street, Santa Fe, NM 87501, USA
COMMENT     GenBank staff is unable to verify sequence and/or annotation
            provided by the submitter.
            
            ##Assembly-Data-START##
            Assembly Method       :: Codon Code Aligner v. 11.0.1; SMRTools v.
                                     11.0
            Sequencing Technology :: PacBio; Sanger dideoxy sequencing
            ##Assembly-Data-END##
FEATURES             Location/Qualifiers
     source          1..321
                     /organism="synthetic construct"
                     /mol_type="other DNA"
                     /db_xref="taxon:32630"
                     /clone="SP_117-3-A6_VL"
ORIGIN      
        1 gatattcaga tgacccagtc tccatcttct gtttctgcct ctgttggtga tagagttacc
       61 attacctgca gagcctctca ggttattggt tcttacctgg cctggtacca gcagaagcca
      121 ggtaaggccc caaagctgct gatttacgat gcctctcata gagccccagg tattccatct
      181 agattctctg gttctggttc tggtaccgat ttcaccctga ccatttcttc tctgcagcca
      241 gaagatttcg ccaactacta ctgccatcag tacgcctctt acccatggac cttcggtggt
      301 ggtaccaagg ttgaaattaa g
//
LOCUS       OR488184                 351 bp    DNA     linear   SYN 25-AUG-2023
DEFINITION  UNVERIFIED: Synthetic construct clone SP_118-3-A7_VH sequence.
ACCESSION   OR488184
VERSION     OR488184
KEYWORDS    UNVERIFIED.
SOURCE      synthetic construct
  ORGANISM  synthetic construct
            other sequences; artificial sequences.
REFERENCE   1  (bases 1 to 351)
  AUTHORS   Erasmus,M.F.
  TITLE     Insights into Next Generation Sequencing Guided Antibody Selection
            Strategies
  JOURNAL   Unpublished
REFERENCE   2  (bases 1 to 351)
  AUTHORS   Erasmus,M.F.
  TITLE     Direct Submission
  JOURNAL   Submitted (25-AUG-2023) Bioinformatics, Specifica, LLC, a Q2
            Solutions Company, 1607 Alcaldesa Street, Santa Fe, NM 87501, USA
COMMENT     GenBank staff is unable to verify sequence and/or annotation
            provided by the submitter.
            
            ##Assembly-Data-START##
            Assembly Method       :: Codon Code Aligner v. 11.0.1; SMRTools v.
                                     11.0
            Sequencing Technology :: PacBio; Sanger dideoxy sequencing
            ##Assembly-Data-END##
FEATURES             Location/Qualifiers
     source          1..351
                     /organism="synthetic construct"
                     /mol_type="other DNA"
                     /db_xref="taxon:32630"
                     /clone="SP_118-3-A7_VH"
ORIGIN      
        1 caggttcagc tggttcagtc tggtgccgaa gttaagaagc caggtgcctc tgttaaggtt
       61 tcttgcaagg tttctggtta ctctctgacc gaactgccaa ttcattgggt tagacaggcc
      121 ccaggtaagg gtctggaatg gatgggtggt attattccaa ccctgggttc tgccatttac
      181 gcccagaagt tccagggtag agttaccatg accgaagata cctctaccga taccgcctac
      241 atggaactgt cttctctgaa gtctgaagat accgccgttt actactgcgc caccggtgaa
      301 gaaatggcca ccgattactg gggtcagggt accctggtta ccgtttcttc t
//
LOCUS       OR488185                 321 bp    DNA     linear   SYN 25-AUG-2023
DEFINITION  UNVERIFIED: Synthetic construct clone SP_118-3-A7_VL sequence.
ACCESSION   OR488185
VERSION     OR488185
KEYWORDS    UNVERIFIED.
SOURCE      synthetic construct
  ORGANISM  synthetic construct
            other sequences; artificial sequences.
REFERENCE   1  (bases 1 to 321)
  AUTHORS   Erasmus,M.F.
  TITLE     Insights into Next Generation Sequencing Guided Antibody Selection
            Strategies
  JOURNAL   Unpublished
REFERENCE   2  (bases 1 to 321)
  AUTHORS   Erasmus,M.F.
  TITLE     Direct Submission
  JOURNAL   Submitted (25-AUG-2023) Bioinformatics, Specifica, LLC, a Q2
            Solutions Company, 1607 Alcaldesa Street, Santa Fe, NM 87501, USA
COMMENT     GenBank staff is unable to verify sequence and/or annotation
            provided by the submitter.
            
            ##Assembly-Data-START##
            Assembly Method       :: Codon Code Aligner v. 11.0.1; SMRTools v.
                                     11.0
            Sequencing Technology :: PacBio; Sanger dideoxy sequencing
            ##Assembly-Data-END##
FEATURES             Location/Qualifiers
     source          1..321
                     /organism="synthetic construct"
                     /mol_type="other DNA"
                     /db_xref="taxon:32630"
                     /clone="SP_118-3-A7_VL"
ORIGIN      
        1 gatattcaga tgacccagtc tccatcttct gtttctgcct ctgttggtga tagagttacc
       61 attacctgca gagcctctca gtacattaga aacgatctgg cctggtacca gcagaagcca
      121 ggtaaggccc caaagctgct gatttacgat gcctcttctc tggaatctgg tgttccatct
      181 agattctctg gttctggttc tggtaccgat ttcaccctga ccatttcttc tctgcagcca
      241 gaagatttcg ccaactacta ctgccagcag tctaacgttg ccccaagaac cttcggtggt
      301 ggtaccaagg ttgaaattaa g
//
LOCUS       OR488186                 354 bp    DNA     linear   SYN 25-AUG-2023
DEFINITION  UNVERIFIED: Synthetic construct clone SP_119-3-A8_VH sequence.
ACCESSION   OR488186
VERSION     OR488186
KEYWORDS    UNVERIFIED.
SOURCE      synthetic construct
  ORGANISM  synthetic construct
            other sequences; artificial sequences.
REFERENCE   1  (bases 1 to 354)
  AUTHORS   Erasmus,M.F.
  TITLE     Insights into Next Generation Sequencing Guided Antibody Selection
            Strategies
  JOURNAL   Unpublished
REFERENCE   2  (bases 1 to 354)
  AUTHORS   Erasmus,M.F.
  TITLE     Direct Submission
  JOURNAL   Submitted (25-AUG-2023) Bioinformatics, Specifica, LLC, a Q2
            Solutions Company, 1607 Alcaldesa Street, Santa Fe, NM 87501, USA
COMMENT     GenBank staff is unable to verify sequence and/or annotation
            provided by the submitter.
            
            ##Assembly-Data-START##
            Assembly Method       :: Codon Code Aligner v. 11.0.1; SMRTools v.
                                     11.0
            Sequencing Technology :: PacBio; Sanger dideoxy sequencing
            ##Assembly-Data-END##
FEATURES             Location/Qualifiers
     source          1..354
                     /organism="synthetic construct"
                     /mol_type="other DNA"
                     /db_xref="taxon:32630"
                     /clone="SP_119-3-A8_VH"
ORIGIN      
        1 caggttcagc tggttcagtc tggtgccgaa gttaagaagc caggtgcctc tgttaaggtt
       61 tcttgcaagg tttctggtta caccttcacc aactacccaa ttcattgggt tagacaggcc
      121 ccaggtaagg gtctggaatg gatgggtggt attaacccaa agagaggtga taccatttac
      181 gcccagaagt tccagggtag agttaccatg accgaagata cctctaccga taccgcctac
      241 atggaactgt cttctctgaa gtctgaagat accgccgttt actactgcgc cagagatggt
      301 gttggtgccc caggtgatta ctggggtcag ggtaccctgg ttaccgtttc ttct
//
LOCUS       OR488187                 321 bp    DNA     linear   SYN 25-AUG-2023
DEFINITION  UNVERIFIED: Synthetic construct clone SP_119-3-A8_VL sequence.
ACCESSION   OR488187
VERSION     OR488187
KEYWORDS    UNVERIFIED.
SOURCE      synthetic construct
  ORGANISM  synthetic construct
            other sequences; artificial sequences.
REFERENCE   1  (bases 1 to 321)
  AUTHORS   Erasmus,M.F.
  TITLE     Insights into Next Generation Sequencing Guided Antibody Selection
            Strategies
  JOURNAL   Unpublished
REFERENCE   2  (bases 1 to 321)
  AUTHORS   Erasmus,M.F.
  TITLE     Direct Submission
  JOURNAL   Submitted (25-AUG-2023) Bioinformatics, Specifica, LLC, a Q2
            Solutions Company, 1607 Alcaldesa Street, Santa Fe, NM 87501, USA
COMMENT     GenBank staff is unable to verify sequence and/or annotation
            provided by the submitter.
            
            ##Assembly-Data-START##
            Assembly Method       :: Codon Code Aligner v. 11.0.1; SMRTools v.
                                     11.0
            Sequencing Technology :: PacBio; Sanger dideoxy sequencing
            ##Assembly-Data-END##
FEATURES             Location/Qualifiers
     source          1..321
                     /organism="synthetic construct"
                     /mol_type="other DNA"
                     /db_xref="taxon:32630"
                     /clone="SP_119-3-A8_VL"
ORIGIN      
        1 gatattcaga tgacccagtc tccatcttct gtttctgcct ctgttggtga tagagttacc
       61 attacctgca gagcctctca gggtatttct aaccatctgg cctggtacca gcagaagcca
      121 ggtaaggccc caaagctgct gatttacgcc gcctcttcta gagccaccgg tgttccatct
      181 agattctctg gttctggttc tggtaccgat ttcaccctga ccatttcttc tctgcagcca
      241 gaagatttcg ccaactacta ctgcctgcag tacgatacct acccatggac cttcggtggt
      301 ggtaccaagg ttgaaattaa g
//
LOCUS       OR488188                 363 bp    DNA     linear   SYN 25-AUG-2023
DEFINITION  UNVERIFIED: Synthetic construct clone SP_12-1-A12_VH sequence.
ACCESSION   OR488188
VERSION     OR488188
KEYWORDS    UNVERIFIED.
SOURCE      synthetic construct
  ORGANISM  synthetic construct
            other sequences; artificial sequences.
REFERENCE   1  (bases 1 to 363)
  AUTHORS   Erasmus,M.F.
  TITLE     Insights into Next Generation Sequencing Guided Antibody Selection
            Strategies
  JOURNAL   Unpublished
REFERENCE   2  (bases 1 to 363)
  AUTHORS   Erasmus,M.F.
  TITLE     Direct Submission
  JOURNAL   Submitted (25-AUG-2023) Bioinformatics, Specifica, LLC, a Q2
            Solutions Company, 1607 Alcaldesa Street, Santa Fe, NM 87501, USA
COMMENT     GenBank staff is unable to verify sequence and/or annotation
            provided by the submitter.
            
            ##Assembly-Data-START##
            Assembly Method       :: Codon Code Aligner v. 11.0.1; SMRTools v.
                                     11.0
            Sequencing Technology :: PacBio; Sanger dideoxy sequencing
            ##Assembly-Data-END##
FEATURES             Location/Qualifiers
     source          1..363
                     /organism="synthetic construct"
                     /mol_type="other DNA"
                     /db_xref="taxon:32630"
                     /clone="SP_12-1-A12_VH"
ORIGIN      
        1 caggttcagc tggttcagtc tggtgccgaa gttaagaagc caggtgcctc tgttaaggtt
       61 tcttgcaagg tttctggtta caccttctct aaccatgcca ttcattgggt tagacaggcc
      121 ccaggtaagg gtctggaatg gatgggtggt attaacccaa acattggtga taccatttac
      181 gcccagaagt tccagggtag agttaccatg accgaagata cctctaccga taccgcctac
      241 atggaactgt cttctctgaa gtctgaagat accgccgttt actactgcgc cagagatggt
      301 tactcttctg gttactacgg tatggatgtt tggggtcagg gtaccaccgt taccgtttct
      361 tct
//
LOCUS       OR488189                 321 bp    DNA     linear   SYN 25-AUG-2023
DEFINITION  UNVERIFIED: Synthetic construct clone SP_12-1-A12_VL sequence.
ACCESSION   OR488189
VERSION     OR488189
KEYWORDS    UNVERIFIED.
SOURCE      synthetic construct
  ORGANISM  synthetic construct
            other sequences; artificial sequences.
REFERENCE   1  (bases 1 to 321)
  AUTHORS   Erasmus,M.F.
  TITLE     Insights into Next Generation Sequencing Guided Antibody Selection
            Strategies
  JOURNAL   Unpublished
REFERENCE   2  (bases 1 to 321)
  AUTHORS   Erasmus,M.F.
  TITLE     Direct Submission
  JOURNAL   Submitted (25-AUG-2023) Bioinformatics, Specifica, LLC, a Q2
            Solutions Company, 1607 Alcaldesa Street, Santa Fe, NM 87501, USA
COMMENT     GenBank staff is unable to verify sequence and/or annotation
            provided by the submitter.
            
            ##Assembly-Data-START##
            Assembly Method       :: Codon Code Aligner v. 11.0.1; SMRTools v.
                                     11.0
            Sequencing Technology :: PacBio; Sanger dideoxy sequencing
            ##Assembly-Data-END##
FEATURES             Location/Qualifiers
     source          1..321
                     /organism="synthetic construct"
                     /mol_type="other DNA"
                     /db_xref="taxon:32630"
                     /clone="SP_12-1-A12_VL"
ORIGIN      
        1 gatattcaga tgacccagtc tccatcttct gtttctgcct ctgttggtga tagagttacc
       61 attacctgca gagcctctga aggtatttct aactacctgg cctggtacca gcagaagcca
      121 ggtaaggccc caaagctgct gatttaccag gataagcaga gaccatctgg tgttccatct
      181 agattctctg gttctggttc tggtaccgat ttcaccctga ccatttcttc tctgcagcca
      241 gaagatttcg ccaactacta ctgccagcag tactctgcct tcccatggac cttcggtggt
      301 ggtaccaagg ttgaaattaa g
//
LOCUS       OR488190                 354 bp    DNA     linear   SYN 25-AUG-2023
DEFINITION  UNVERIFIED: Synthetic construct clone SP_120-3-A9_VH sequence.
ACCESSION   OR488190
VERSION     OR488190
KEYWORDS    UNVERIFIED.
SOURCE      synthetic construct
  ORGANISM  synthetic construct
            other sequences; artificial sequences.
REFERENCE   1  (bases 1 to 354)
  AUTHORS   Erasmus,M.F.
  TITLE     Insights into Next Generation Sequencing Guided Antibody Selection
            Strategies
  JOURNAL   Unpublished
REFERENCE   2  (bases 1 to 354)
  AUTHORS   Erasmus,M.F.
  TITLE     Direct Submission
  JOURNAL   Submitted (25-AUG-2023) Bioinformatics, Specifica, LLC, a Q2
            Solutions Company, 1607 Alcaldesa Street, Santa Fe, NM 87501, USA
COMMENT     GenBank staff is unable to verify sequence and/or annotation
            provided by the submitter.
            
            ##Assembly-Data-START##
            Assembly Method       :: Codon Code Aligner v. 11.0.1; SMRTools v.
                                     11.0
            Sequencing Technology :: PacBio; Sanger dideoxy sequencing
            ##Assembly-Data-END##
FEATURES             Location/Qualifiers
     source          1..354
                     /organism="synthetic construct"
                     /mol_type="other DNA"
                     /db_xref="taxon:32630"
                     /clone="SP_120-3-A9_VH"
ORIGIN      
        1 caggttcagc tggttcagtc tggtgccgaa gttaagaagc caggtgcctc tgttaaggtt
       61 tcttgcaagg tttctggtta caccttcacc aactacccaa ttcattgggt tagacaggcc
      121 ccaggtaagg gtctggaatg gatgggtggt attaacccaa agagaggtga taccatttac
      181 gcccagaagt tccagggtag agttaccatg accgaagata cctctaccga taccgcctac
      241 atggaactgt cttctctgaa gtctgaagat accgccgttt actactgcgc cagagatggt
      301 gttggtgccc caggtgatta ctggggtcag ggtaccctgg ttaccgtttc ttct
//
LOCUS       OR488191                 321 bp    DNA     linear   SYN 25-AUG-2023
DEFINITION  UNVERIFIED: Synthetic construct clone SP_120-3-A9_VL sequence.
ACCESSION   OR488191
VERSION     OR488191
KEYWORDS    UNVERIFIED.
SOURCE      synthetic construct
  ORGANISM  synthetic construct
            other sequences; artificial sequences.
REFERENCE   1  (bases 1 to 321)
  AUTHORS   Erasmus,M.F.
  TITLE     Insights into Next Generation Sequencing Guided Antibody Selection
            Strategies
  JOURNAL   Unpublished
REFERENCE   2  (bases 1 to 321)
  AUTHORS   Erasmus,M.F.
  TITLE     Direct Submission
  JOURNAL   Submitted (25-AUG-2023) Bioinformatics, Specifica, LLC, a Q2
            Solutions Company, 1607 Alcaldesa Street, Santa Fe, NM 87501, USA
COMMENT     GenBank staff is unable to verify sequence and/or annotation
            provided by the submitter.
            
            ##Assembly-Data-START##
            Assembly Method       :: Codon Code Aligner v. 11.0.1; SMRTools v.
                                     11.0
            Sequencing Technology :: PacBio; Sanger dideoxy sequencing
            ##Assembly-Data-END##
FEATURES             Location/Qualifiers
     source          1..321
                     /organism="synthetic construct"
                     /mol_type="other DNA"
                     /db_xref="taxon:32630"
                     /clone="SP_120-3-A9_VL"
ORIGIN      
        1 gatattcaga tgacccagtc tccatcttct gtttctgcct ctgttggtga tagagttacc
       61 attacctgca gagcctctca gggtatttct cagtacctgg cctggtacca gcagaagcca
      121 ggtaaggccc caaagctgct gatttacggt gcctctaccc tgcaggccgg tgttccatct
      181 agattctctg gttctggttc tggtaccgat ttcaccctga ccatttcttc tctgcagcca
      241 gaagatttcg ccaactacta ctgcctgcag tacgatacct acccatggac cttcggtggt
      301 ggtaccaagg ttgaaattaa g
//
LOCUS       OR488192                 369 bp    DNA     linear   SYN 25-AUG-2023
DEFINITION  UNVERIFIED: Synthetic construct clone SP_123-3-A12_VH sequence.
ACCESSION   OR488192
VERSION     OR488192
KEYWORDS    UNVERIFIED.
SOURCE      synthetic construct
  ORGANISM  synthetic construct
            other sequences; artificial sequences.
REFERENCE   1  (bases 1 to 369)
  AUTHORS   Erasmus,M.F.
  TITLE     Insights into Next Generation Sequencing Guided Antibody Selection
            Strategies
  JOURNAL   Unpublished
REFERENCE   2  (bases 1 to 369)
  AUTHORS   Erasmus,M.F.
  TITLE     Direct Submission
  JOURNAL   Submitted (25-AUG-2023) Bioinformatics, Specifica, LLC, a Q2
            Solutions Company, 1607 Alcaldesa Street, Santa Fe, NM 87501, USA
COMMENT     GenBank staff is unable to verify sequence and/or annotation
            provided by the submitter.
            
            ##Assembly-Data-START##
            Assembly Method       :: Codon Code Aligner v. 11.0.1; SMRTools v.
                                     11.0
            Sequencing Technology :: PacBio; Sanger dideoxy sequencing
            ##Assembly-Data-END##
FEATURES             Location/Qualifiers
     source          1..369
                     /organism="synthetic construct"
                     /mol_type="other DNA"
                     /db_xref="taxon:32630"
                     /clone="SP_123-3-A12_VH"
ORIGIN      
        1 caggttcagc tggttcagtc tggtgccgaa gttaagaagc caggtgcctc tgttaaggtt
       61 tcttgcaagg tttctggtta ctctttcacc gatcattcta ttcattgggt tagacaggcc
      121 ccaggtaagg gtctggaatg gatgggtggt attaacccat acaccggtga taccatttac
      181 gcccagaagt tccagggtag agttaccatg accgaagata cctctaccga taccgcctac
      241 atggaactgt cttctctgaa gtctgaagat accgccgttt actactgcgc cagagatggt
      301 tacggtgatt acagaggtct gtacggtatg gatgtttggg gtagaggtac caccgttacc
      361 gtttcttct
//
LOCUS       OR488193                 321 bp    DNA     linear   SYN 25-AUG-2023
DEFINITION  UNVERIFIED: Synthetic construct clone SP_123-3-A12_VL sequence.
ACCESSION   OR488193
VERSION     OR488193
KEYWORDS    UNVERIFIED.
SOURCE      synthetic construct
  ORGANISM  synthetic construct
            other sequences; artificial sequences.
REFERENCE   1  (bases 1 to 321)
  AUTHORS   Erasmus,M.F.
  TITLE     Insights into Next Generation Sequencing Guided Antibody Selection
            Strategies
  JOURNAL   Unpublished
REFERENCE   2  (bases 1 to 321)
  AUTHORS   Erasmus,M.F.
  TITLE     Direct Submission
  JOURNAL   Submitted (25-AUG-2023) Bioinformatics, Specifica, LLC, a Q2
            Solutions Company, 1607 Alcaldesa Street, Santa Fe, NM 87501, USA
COMMENT     GenBank staff is unable to verify sequence and/or annotation
            provided by the submitter.
            
            ##Assembly-Data-START##
            Assembly Method       :: Codon Code Aligner v. 11.0.1; SMRTools v.
                                     11.0
            Sequencing Technology :: PacBio; Sanger dideoxy sequencing
            ##Assembly-Data-END##
FEATURES             Location/Qualifiers
     source          1..321
                     /organism="synthetic construct"
                     /mol_type="other DNA"
                     /db_xref="taxon:32630"
                     /clone="SP_123-3-A12_VL"
ORIGIN      
        1 gatattcaga tgacccagtc tccatcttct gtttctgcct ctgttggtga tagagttacc
       61 attacctgca gagcctctca ggatattggt aaccatctgg cctggtacca gcagaagcca
      121 ggtaaggccc caaagctgct gatttacgcc tcttctaacc tggcctctgg tgttccatct
      181 agattctctg gttctggttc tggtaccgat ttcaccctga ccatttcttc tctgcagcca
      241 gaagatttcg ccaactacta ctgccatcag tacgccacct acccatggac cttcggtggt
      301 ggtaccaagg ttgaaattaa g
//
LOCUS       OR488194                 369 bp    DNA     linear   SYN 25-AUG-2023
DEFINITION  UNVERIFIED: Synthetic construct clone SP_273-5-A12_VH sequence.
ACCESSION   OR488194
VERSION     OR488194
KEYWORDS    UNVERIFIED.
SOURCE      synthetic construct
  ORGANISM  synthetic construct
            other sequences; artificial sequences.
REFERENCE   1  (bases 1 to 369)
  AUTHORS   Erasmus,M.F.
  TITLE     Insights into Next Generation Sequencing Guided Antibody Selection
            Strategies
  JOURNAL   Unpublished
REFERENCE   2  (bases 1 to 369)
  AUTHORS   Erasmus,M.F.
  TITLE     Direct Submission
  JOURNAL   Submitted (25-AUG-2023) Bioinformatics, Specifica, LLC, a Q2
            Solutions Company, 1607 Alcaldesa Street, Santa Fe, NM 87501, USA
COMMENT     GenBank staff is unable to verify sequence and/or annotation
            provided by the submitter.
            
            ##Assembly-Data-START##
            Assembly Method       :: Codon Code Aligner v. 11.0.1; SMRTools v.
                                     11.0
            Sequencing Technology :: PacBio; Sanger dideoxy sequencing
            ##Assembly-Data-END##
FEATURES             Location/Qualifiers
     source          1..369
                     /organism="synthetic construct"
                     /mol_type="other DNA"
                     /db_xref="taxon:32630"
                     /clone="SP_273-5-A12_VH"
ORIGIN      
        1 caggttcagc tggttcagtc tggtgccgaa gttaagaagc caggtgcctc tgttaaggtt
       61 tcttgcaagg tttctggtta ctctttcacc gatcattcta ttcattgggt tagacaggcc
      121 ccaggtaagg gtctggaatg gatgggtggt attaacccat acaccggtga taccatttac
      181 gcccagaagt tccagggtag agttaccatg accgaagata cctctaccga taccgcctac
      241 atggaactgt cttctctgaa gtctgaagat accgccgttt actactgcgc cagagatggt
      301 tacggtgatt acagaggtct gtacggtatg gatgtttggg gtcagggtac caccgttacc
      361 gtttcttct
//
LOCUS       OR488195                 321 bp    DNA     linear   SYN 25-AUG-2023
DEFINITION  UNVERIFIED: Synthetic construct clone SP_273-5-A12_VL sequence.
ACCESSION   OR488195
VERSION     OR488195
KEYWORDS    UNVERIFIED.
SOURCE      synthetic construct
  ORGANISM  synthetic construct
            other sequences; artificial sequences.
REFERENCE   1  (bases 1 to 321)
  AUTHORS   Erasmus,M.F.
  TITLE     Insights into Next Generation Sequencing Guided Antibody Selection
            Strategies
  JOURNAL   Unpublished
REFERENCE   2  (bases 1 to 321)
  AUTHORS   Erasmus,M.F.
  TITLE     Direct Submission
  JOURNAL   Submitted (25-AUG-2023) Bioinformatics, Specifica, LLC, a Q2
            Solutions Company, 1607 Alcaldesa Street, Santa Fe, NM 87501, USA
COMMENT     GenBank staff is unable to verify sequence and/or annotation
            provided by the submitter.
            
            ##Assembly-Data-START##
            Assembly Method       :: Codon Code Aligner v. 11.0.1; SMRTools v.
                                     11.0
            Sequencing Technology :: PacBio; Sanger dideoxy sequencing
            ##Assembly-Data-END##
FEATURES             Location/Qualifiers
     source          1..321
                     /organism="synthetic construct"
                     /mol_type="other DNA"
                     /db_xref="taxon:32630"
                     /clone="SP_273-5-A12_VL"
ORIGIN      
        1 gatattcaga tgacccagtc tccatcttct gtttctgcct ctgttggtga tagagttacc
       61 attacctgca gagcctctca ggatattggt aaccatctgg cctggtacca gcagaagcca
      121 ggtaaggccc caaagctgct gatttacgcc tcttctaacc tggcctctgg tgttccatct
      181 agattctctg gttctggttc tggtaccgat ttcaccctga ccatttcttc tctgcagcca
      241 gaagatttcg ccaactacta ctgccatcag tacgccacct acccatggac cttcggtgat
      301 ggtaccaagg ttgaaattaa g
//
LOCUS       OR488196                 369 bp    DNA     linear   SYN 25-AUG-2023
DEFINITION  UNVERIFIED: Synthetic construct clone SP_124-3-B1_VH sequence.
ACCESSION   OR488196
VERSION     OR488196
KEYWORDS    UNVERIFIED.
SOURCE      synthetic construct
  ORGANISM  synthetic construct
            other sequences; artificial sequences.
REFERENCE   1  (bases 1 to 369)
  AUTHORS   Erasmus,M.F.
  TITLE     Insights into Next Generation Sequencing Guided Antibody Selection
            Strategies
  JOURNAL   Unpublished
REFERENCE   2  (bases 1 to 369)
  AUTHORS   Erasmus,M.F.
  TITLE     Direct Submission
  JOURNAL   Submitted (25-AUG-2023) Bioinformatics, Specifica, LLC, a Q2
            Solutions Company, 1607 Alcaldesa Street, Santa Fe, NM 87501, USA
COMMENT     GenBank staff is unable to verify sequence and/or annotation
            provided by the submitter.
            
            ##Assembly-Data-START##
            Assembly Method       :: Codon Code Aligner v. 11.0.1; SMRTools v.
                                     11.0
            Sequencing Technology :: PacBio; Sanger dideoxy sequencing
            ##Assembly-Data-END##
FEATURES             Location/Qualifiers
     source          1..369
                     /organism="synthetic construct"
                     /mol_type="other DNA"
                     /db_xref="taxon:32630"
                     /clone="SP_124-3-B1_VH"
ORIGIN      
        1 caggttcagc tggttcagtc tggtgccgaa gttaagaagc caggtgcctc tgttaaggtt
       61 tcttgcaagg tttctggtta ctctttcacc gatcattcta ttcattgggt tagacaggcc
      121 ccaggtaagg gtctggaatg gatgggtggt attaacccat acaccggtga taccatttac
      181 gcccagaagt tccagggtag agttaccatg accgaagata cctctaccga taccgcctac
      241 atggaactgt cttctctgaa gtctgaagat accgccgttt actactgcgc cagagatggt
      301 tacggtgatt acagaggtct gtacggtatg gatgtttggg gtcagggtac caccgttacc
      361 gtttcttct
//
LOCUS       OR488197                 321 bp    DNA     linear   SYN 25-AUG-2023
DEFINITION  UNVERIFIED: Synthetic construct clone SP_124-3-B1_VL sequence.
ACCESSION   OR488197
VERSION     OR488197
KEYWORDS    UNVERIFIED.
SOURCE      synthetic construct
  ORGANISM  synthetic construct
            other sequences; artificial sequences.
REFERENCE   1  (bases 1 to 321)
  AUTHORS   Erasmus,M.F.
  TITLE     Insights into Next Generation Sequencing Guided Antibody Selection
            Strategies
  JOURNAL   Unpublished
REFERENCE   2  (bases 1 to 321)
  AUTHORS   Erasmus,M.F.
  TITLE     Direct Submission
  JOURNAL   Submitted (25-AUG-2023) Bioinformatics, Specifica, LLC, a Q2
            Solutions Company, 1607 Alcaldesa Street, Santa Fe, NM 87501, USA
COMMENT     GenBank staff is unable to verify sequence and/or annotation
            provided by the submitter.
            
            ##Assembly-Data-START##
            Assembly Method       :: Codon Code Aligner v. 11.0.1; SMRTools v.
                                     11.0
            Sequencing Technology :: PacBio; Sanger dideoxy sequencing
            ##Assembly-Data-END##
FEATURES             Location/Qualifiers
     source          1..321
                     /organism="synthetic construct"
                     /mol_type="other DNA"
                     /db_xref="taxon:32630"
                     /clone="SP_124-3-B1_VL"
ORIGIN      
        1 gatattcaga tgacccagtc tccatcttct gtttctgcct ctgttggtga tagagttacc
       61 attacctgca gagcctctca ggatattggt aaccatctgg cctggtacca gcagaagcca
      121 ggtaaggccc caaagctgct gatttacggt gaatctaaca gagccaccgg tgttccatct
      181 agattctctg gttctggttc tggtaccgat ttcaccctga ccatttcttc tctgcagcca
      241 gaagatttcg ccaactacta ctgccatcag tacgccacct acccatggac cttcggtggt
      301 ggtaccaagg ttgaaattaa g
//
LOCUS       OR488198                 369 bp    DNA     linear   SYN 25-AUG-2023
DEFINITION  UNVERIFIED: Synthetic construct clone SP_125-3-B2_VH sequence.
ACCESSION   OR488198
VERSION     OR488198
KEYWORDS    UNVERIFIED.
SOURCE      synthetic construct
  ORGANISM  synthetic construct
            other sequences; artificial sequences.
REFERENCE   1  (bases 1 to 369)
  AUTHORS   Erasmus,M.F.
  TITLE     Insights into Next Generation Sequencing Guided Antibody Selection
            Strategies
  JOURNAL   Unpublished
REFERENCE   2  (bases 1 to 369)
  AUTHORS   Erasmus,M.F.
  TITLE     Direct Submission
  JOURNAL   Submitted (25-AUG-2023) Bioinformatics, Specifica, LLC, a Q2
            Solutions Company, 1607 Alcaldesa Street, Santa Fe, NM 87501, USA
COMMENT     GenBank staff is unable to verify sequence and/or annotation
            provided by the submitter.
            
            ##Assembly-Data-START##
            Assembly Method       :: Codon Code Aligner v. 11.0.1; SMRTools v.
                                     11.0
            Sequencing Technology :: PacBio; Sanger dideoxy sequencing
            ##Assembly-Data-END##
FEATURES             Location/Qualifiers
     source          1..369
                     /organism="synthetic construct"
                     /mol_type="other DNA"
                     /db_xref="taxon:32630"
                     /clone="SP_125-3-B2_VH"
ORIGIN      
        1 caggttcagc tggttcagtc tggtgccgaa gttaagaagc caggtgcctc tgttaaggtt
       61 tcttgcaagg tttctggtta ctctttcacc gatcattcta ttcattgggt tagacaggcc
      121 ccaggtaagg gtctggaatg gatgggtggt attaacccat acaccggtga taccatttac
      181 gcccagaagt tccagggtag agttaccatg accgaagata cctctaccga taccgcctac
      241 atggaactgt cttctctgaa gtctgaagat accgccgttt actactgcgc cagagatggt
      301 tacggtgatt acagaggtct gtacggtatg gatgtttggg gtcagggtac caccgttacc
      361 gtttcttct
//
LOCUS       OR488199                 321 bp    DNA     linear   SYN 25-AUG-2023
DEFINITION  UNVERIFIED: Synthetic construct clone SP_125-3-B2_VL sequence.
ACCESSION   OR488199
VERSION     OR488199
KEYWORDS    UNVERIFIED.
SOURCE      synthetic construct
  ORGANISM  synthetic construct
            other sequences; artificial sequences.
REFERENCE   1  (bases 1 to 321)
  AUTHORS   Erasmus,M.F.
  TITLE     Insights into Next Generation Sequencing Guided Antibody Selection
            Strategies
  JOURNAL   Unpublished
REFERENCE   2  (bases 1 to 321)
  AUTHORS   Erasmus,M.F.
  TITLE     Direct Submission
  JOURNAL   Submitted (25-AUG-2023) Bioinformatics, Specifica, LLC, a Q2
            Solutions Company, 1607 Alcaldesa Street, Santa Fe, NM 87501, USA
COMMENT     GenBank staff is unable to verify sequence and/or annotation
            provided by the submitter.
            
            ##Assembly-Data-START##
            Assembly Method       :: Codon Code Aligner v. 11.0.1; SMRTools v.
                                     11.0
            Sequencing Technology :: PacBio; Sanger dideoxy sequencing
            ##Assembly-Data-END##
FEATURES             Location/Qualifiers
     source          1..321
                     /organism="synthetic construct"
                     /mol_type="other DNA"
                     /db_xref="taxon:32630"
                     /clone="SP_125-3-B2_VL"
ORIGIN      
        1 gatattcaga tgacccagtc tccatcttct gtttctgcct ctgttggtga tagagttacc
       61 attacctgca gagcctctca gtctatttct ggtcatctgg cctggtacca gcagaagcca
      121 ggtaaggccc caaagctgct gatttacggt gcctctaaca gagccattgg tattccatct
      181 agattctctg gttctggttc tggtaccgat ttcaccctga ccatttcttc tctgcagcca
      241 gaagatttcg ccaactacta ctgccatcag tacgccacct acccatggac cttcggtggt
      301 ggtaccaagg ttgaaattaa g
//
LOCUS       OR488200                 375 bp    DNA     linear   SYN 25-AUG-2023
DEFINITION  UNVERIFIED: Synthetic construct clone SP_128-3-B5_VH sequence.
ACCESSION   OR488200
VERSION     OR488200
KEYWORDS    UNVERIFIED.
SOURCE      synthetic construct
  ORGANISM  synthetic construct
            other sequences; artificial sequences.
REFERENCE   1  (bases 1 to 375)
  AUTHORS   Erasmus,M.F.
  TITLE     Insights into Next Generation Sequencing Guided Antibody Selection
            Strategies
  JOURNAL   Unpublished
REFERENCE   2  (bases 1 to 375)
  AUTHORS   Erasmus,M.F.
  TITLE     Direct Submission
  JOURNAL   Submitted (25-AUG-2023) Bioinformatics, Specifica, LLC, a Q2
            Solutions Company, 1607 Alcaldesa Street, Santa Fe, NM 87501, USA
COMMENT     GenBank staff is unable to verify sequence and/or annotation
            provided by the submitter.
            
            ##Assembly-Data-START##
            Assembly Method       :: Codon Code Aligner v. 11.0.1; SMRTools v.
                                     11.0
            Sequencing Technology :: PacBio; Sanger dideoxy sequencing
            ##Assembly-Data-END##
FEATURES             Location/Qualifiers
     source          1..375
                     /organism="synthetic construct"
                     /mol_type="other DNA"
                     /db_xref="taxon:32630"
                     /clone="SP_128-3-B5_VH"
ORIGIN      
        1 caggttcagc tggttcagtc tggtgccgaa gttaagaagc caggtgcctc tgttaaggtt
       61 tcttgcaagg tttctggtga taccttctct aaccatgcca ttcattgggt tagacaggcc
      121 ccaggtaagg gtctggaatg gatgggtggt atttctccat acaagggtga taccatttac
      181 gcccagaagt tccagggtag agttaccatg accgaagata cctctaccga taccgcctac
      241 atggaactgt cttctctgaa gtctgaagat accgccgttt actactgcgc cagagatgcc
      301 tacggtgaaa gaccagatta ctactactac ggtatggatg tttggggtca gggtaccacc
      361 gttaccgttt cttct
//
LOCUS       OR488201                 321 bp    DNA     linear   SYN 25-AUG-2023
DEFINITION  UNVERIFIED: Synthetic construct clone SP_128-3-B5_VL sequence.
ACCESSION   OR488201
VERSION     OR488201
KEYWORDS    UNVERIFIED.
SOURCE      synthetic construct
  ORGANISM  synthetic construct
            other sequences; artificial sequences.
REFERENCE   1  (bases 1 to 321)
  AUTHORS   Erasmus,M.F.
  TITLE     Insights into Next Generation Sequencing Guided Antibody Selection
            Strategies
  JOURNAL   Unpublished
REFERENCE   2  (bases 1 to 321)
  AUTHORS   Erasmus,M.F.
  TITLE     Direct Submission
  JOURNAL   Submitted (25-AUG-2023) Bioinformatics, Specifica, LLC, a Q2
            Solutions Company, 1607 Alcaldesa Street, Santa Fe, NM 87501, USA
COMMENT     GenBank staff is unable to verify sequence and/or annotation
            provided by the submitter.
            
            ##Assembly-Data-START##
            Assembly Method       :: Codon Code Aligner v. 11.0.1; SMRTools v.
                                     11.0
            Sequencing Technology :: PacBio; Sanger dideoxy sequencing
            ##Assembly-Data-END##
FEATURES             Location/Qualifiers
     source          1..321
                     /organism="synthetic construct"
                     /mol_type="other DNA"
                     /db_xref="taxon:32630"
                     /clone="SP_128-3-B5_VL"
ORIGIN      
        1 gatattcaga tgacccagtc tccatcttct gtttctgcct ctgttggtga tagagttacc
       61 attacctgca gagcctctca gaacattggt acctacctgg cctggtacca gcagaagcca
      121 ggtaaggccc caaagctgct gatttacgaa gccaacaaga gaccatctgg tgttccatct
      181 agattctctg gttctggttc tggtaccgat ttcaccctga ccatttcttc tctgcagcca
      241 gaagatttcg ccaactacta ctgccagcag tacgccggtt tcccatggtc tttcggtggt
      301 ggtaccaagg ttgaaattaa g
//
LOCUS       OR488202                 369 bp    DNA     linear   SYN 25-AUG-2023
DEFINITION  UNVERIFIED: Synthetic construct clone SP_129-3-B6_VH sequence.
ACCESSION   OR488202
VERSION     OR488202
KEYWORDS    UNVERIFIED.
SOURCE      synthetic construct
  ORGANISM  synthetic construct
            other sequences; artificial sequences.
REFERENCE   1  (bases 1 to 369)
  AUTHORS   Erasmus,M.F.
  TITLE     Insights into Next Generation Sequencing Guided Antibody Selection
            Strategies
  JOURNAL   Unpublished
REFERENCE   2  (bases 1 to 369)
  AUTHORS   Erasmus,M.F.
  TITLE     Direct Submission
  JOURNAL   Submitted (25-AUG-2023) Bioinformatics, Specifica, LLC, a Q2
            Solutions Company, 1607 Alcaldesa Street, Santa Fe, NM 87501, USA
COMMENT     GenBank staff is unable to verify sequence and/or annotation
            provided by the submitter.
            
            ##Assembly-Data-START##
            Assembly Method       :: Codon Code Aligner v. 11.0.1; SMRTools v.
                                     11.0
            Sequencing Technology :: PacBio; Sanger dideoxy sequencing
            ##Assembly-Data-END##
FEATURES             Location/Qualifiers
     source          1..369
                     /organism="synthetic construct"
                     /mol_type="other DNA"
                     /db_xref="taxon:32630"
                     /clone="SP_129-3-B6_VH"
ORIGIN      
        1 caggttcagc tggttcagtc tggtgccgaa gttaagaagc caggtgcctc tgttaaggtt
       61 tcttgcaagg tttctggtta cccattccca tcttacgcca ttcattgggt tagacaggcc
      121 ccaggtaagg gtctggaatg gatgggtggt attaacccat acaccggtga taccatttac
      181 gcccagaagt tccagggtag agttaccatg accgaagata cctctaccga taccgcctac
      241 atggaactgt cttctctgaa gtctgaagat accgccgttt actactgcgc cagagatggt
      301 tacggtgatt acagaggtct gtacggtatg gatgtttggg gtcagggtac caccgttacc
      361 gtttcttct
//
LOCUS       OR488203                 321 bp    DNA     linear   SYN 25-AUG-2023
DEFINITION  UNVERIFIED: Synthetic construct clone SP_129-3-B6_VL sequence.
ACCESSION   OR488203
VERSION     OR488203
KEYWORDS    UNVERIFIED.
SOURCE      synthetic construct
  ORGANISM  synthetic construct
            other sequences; artificial sequences.
REFERENCE   1  (bases 1 to 321)
  AUTHORS   Erasmus,M.F.
  TITLE     Insights into Next Generation Sequencing Guided Antibody Selection
            Strategies
  JOURNAL   Unpublished
REFERENCE   2  (bases 1 to 321)
  AUTHORS   Erasmus,M.F.
  TITLE     Direct Submission
  JOURNAL   Submitted (25-AUG-2023) Bioinformatics, Specifica, LLC, a Q2
            Solutions Company, 1607 Alcaldesa Street, Santa Fe, NM 87501, USA
COMMENT     GenBank staff is unable to verify sequence and/or annotation
            provided by the submitter.
            
            ##Assembly-Data-START##
            Assembly Method       :: Codon Code Aligner v. 11.0.1; SMRTools v.
                                     11.0
            Sequencing Technology :: PacBio; Sanger dideoxy sequencing
            ##Assembly-Data-END##
FEATURES             Location/Qualifiers
     source          1..321
                     /organism="synthetic construct"
                     /mol_type="other DNA"
                     /db_xref="taxon:32630"
                     /clone="SP_129-3-B6_VL"
ORIGIN      
        1 gatattcaga tgacccagtc tccatcttct gtttctgcct ctgttggtga tagagttacc
       61 attacctgca gagcctctca gccaatttct tcttacctgg cctggtacca gcagaagcca
      121 ggtaaggccc caaagctgct gatttacgaa gcctctaagc tgcagtctgg tgttccatct
      181 agattctctg gttctggttc tggtaccgat ttcaccctga ccatttcttc tctgcagcca
      241 gaagatttcg ccaactacta ctgccatcag tacgccacct acccatggac cttcggtggt
      301 ggtaccaagg ttgaaattaa g
//
LOCUS       OR488204                 390 bp    DNA     linear   SYN 25-AUG-2023
DEFINITION  UNVERIFIED: Synthetic construct clone SP_13-1-B1_VH sequence.
ACCESSION   OR488204
VERSION     OR488204
KEYWORDS    UNVERIFIED.
SOURCE      synthetic construct
  ORGANISM  synthetic construct
            other sequences; artificial sequences.
REFERENCE   1  (bases 1 to 390)
  AUTHORS   Erasmus,M.F.
  TITLE     Insights into Next Generation Sequencing Guided Antibody Selection
            Strategies
  JOURNAL   Unpublished
REFERENCE   2  (bases 1 to 390)
  AUTHORS   Erasmus,M.F.
  TITLE     Direct Submission
  JOURNAL   Submitted (25-AUG-2023) Bioinformatics, Specifica, LLC, a Q2
            Solutions Company, 1607 Alcaldesa Street, Santa Fe, NM 87501, USA
COMMENT     GenBank staff is unable to verify sequence and/or annotation
            provided by the submitter.
            
            ##Assembly-Data-START##
            Assembly Method       :: Codon Code Aligner v. 11.0.1; SMRTools v.
                                     11.0
            Sequencing Technology :: PacBio; Sanger dideoxy sequencing
            ##Assembly-Data-END##
FEATURES             Location/Qualifiers
     source          1..390
                     /organism="synthetic construct"
                     /mol_type="other DNA"
                     /db_xref="taxon:32630"
                     /clone="SP_13-1-B1_VH"
ORIGIN      
        1 caggttcagc tggttcagtc tggtgccgaa gttaagaagc caggtgcctc tgttaaggtt
       61 tcttgcaagg tttctggtta ctctttcacc tctcatacca ttcattgggt tagacaggcc
      121 ccaggtaagg gtctggaatg gatgggtggt attaacccat acaccggtga taccatttac
      181 gcccagaagt tccagggtag agttaccatg accgaagata cctctaccga taccgcctac
      241 atggaactgt cttctctgaa gtctgaagat accgccgttt actactgcgc cagagatggt
      301 tactactacg attcttctgg ttctagaggt gaatactact actacggtat ggatgtttgg
      361 ggtcagggta ccaccgttac cgtttcttct
//
LOCUS       OR488205                 321 bp    DNA     linear   SYN 25-AUG-2023
DEFINITION  UNVERIFIED: Synthetic construct clone SP_13-1-B1_VL sequence.
ACCESSION   OR488205
VERSION     OR488205
KEYWORDS    UNVERIFIED.
SOURCE      synthetic construct
  ORGANISM  synthetic construct
            other sequences; artificial sequences.
REFERENCE   1  (bases 1 to 321)
  AUTHORS   Erasmus,M.F.
  TITLE     Insights into Next Generation Sequencing Guided Antibody Selection
            Strategies
  JOURNAL   Unpublished
REFERENCE   2  (bases 1 to 321)
  AUTHORS   Erasmus,M.F.
  TITLE     Direct Submission
  JOURNAL   Submitted (25-AUG-2023) Bioinformatics, Specifica, LLC, a Q2
            Solutions Company, 1607 Alcaldesa Street, Santa Fe, NM 87501, USA
COMMENT     GenBank staff is unable to verify sequence and/or annotation
            provided by the submitter.
            
            ##Assembly-Data-START##
            Assembly Method       :: Codon Code Aligner v. 11.0.1; SMRTools v.
                                     11.0
            Sequencing Technology :: PacBio; Sanger dideoxy sequencing
            ##Assembly-Data-END##
FEATURES             Location/Qualifiers
     source          1..321
                     /organism="synthetic construct"
                     /mol_type="other DNA"
                     /db_xref="taxon:32630"
                     /clone="SP_13-1-B1_VL"
ORIGIN      
        1 gatattcaga tgacccagtc tccatcttct gtttctgcct ctgttggtga tagagttacc
       61 attacctgca gagcctctca ggatattggt aaccatctgg cctggtacca gcagaagcca
      121 ggtaaggccc caaagctgct gatttacgcc tcttctaacc tggcctctgg tgttccatct
      181 agattctctg gttctggttc tggtaccgat ttcaccctga ccatttcttc tctgcagcca
      241 gaagatttcg ccaactacta ctgccatcag tacgccacct acccatggac cttcggtggt
      301 ggtaccaagg ttgaaattaa g
//
LOCUS       OR488206                 378 bp    DNA     linear   SYN 25-AUG-2023
DEFINITION  UNVERIFIED: Synthetic construct clone SP_130-3-B7_VH sequence.
ACCESSION   OR488206
VERSION     OR488206
KEYWORDS    UNVERIFIED.
SOURCE      synthetic construct
  ORGANISM  synthetic construct
            other sequences; artificial sequences.
REFERENCE   1  (bases 1 to 378)
  AUTHORS   Erasmus,M.F.
  TITLE     Insights into Next Generation Sequencing Guided Antibody Selection
            Strategies
  JOURNAL   Unpublished
REFERENCE   2  (bases 1 to 378)
  AUTHORS   Erasmus,M.F.
  TITLE     Direct Submission
  JOURNAL   Submitted (25-AUG-2023) Bioinformatics, Specifica, LLC, a Q2
            Solutions Company, 1607 Alcaldesa Street, Santa Fe, NM 87501, USA
COMMENT     GenBank staff is unable to verify sequence and/or annotation
            provided by the submitter.
            
            ##Assembly-Data-START##
            Assembly Method       :: Codon Code Aligner v. 11.0.1; SMRTools v.
                                     11.0
            Sequencing Technology :: PacBio; Sanger dideoxy sequencing
            ##Assembly-Data-END##
FEATURES             Location/Qualifiers
     source          1..378
                     /organism="synthetic construct"
                     /mol_type="other DNA"
                     /db_xref="taxon:32630"
                     /clone="SP_130-3-B7_VH"
ORIGIN      
        1 caggttcagc tggttcagtc tggtgccgaa gttaagaagc caggtgcctc tgttaaggtt
       61 tcttgcaagg tttctggtta cccattcacc agatctacca ttcattgggt tagacaggcc
      121 ccaggtaagg gtctggaatg gatgggtggt attaacgccg gtaccggtga taccatttac
      181 gcccagaagt tccagggtag agttaccatg accgaagata cctctaccga taccgcctac
      241 atggaactgt cttctctgaa gtctgaagat accgccgttt actactgcgc caaggatggt
      301 tggggttctc tgctgaacgg tattgccgtt gccggtctgg attactgggg tcagggtacc
      361 accgttaccg tttcttct
//
LOCUS       OR488207                 321 bp    DNA     linear   SYN 25-AUG-2023
DEFINITION  UNVERIFIED: Synthetic construct clone SP_130-3-B7_VL sequence.
ACCESSION   OR488207
VERSION     OR488207
KEYWORDS    UNVERIFIED.
SOURCE      synthetic construct
  ORGANISM  synthetic construct
            other sequences; artificial sequences.
REFERENCE   1  (bases 1 to 321)
  AUTHORS   Erasmus,M.F.
  TITLE     Insights into Next Generation Sequencing Guided Antibody Selection
            Strategies
  JOURNAL   Unpublished
REFERENCE   2  (bases 1 to 321)
  AUTHORS   Erasmus,M.F.
  TITLE     Direct Submission
  JOURNAL   Submitted (25-AUG-2023) Bioinformatics, Specifica, LLC, a Q2
            Solutions Company, 1607 Alcaldesa Street, Santa Fe, NM 87501, USA
COMMENT     GenBank staff is unable to verify sequence and/or annotation
            provided by the submitter.
            
            ##Assembly-Data-START##
            Assembly Method       :: Codon Code Aligner v. 11.0.1; SMRTools v.
                                     11.0
            Sequencing Technology :: PacBio; Sanger dideoxy sequencing
            ##Assembly-Data-END##
FEATURES             Location/Qualifiers
     source          1..321
                     /organism="synthetic construct"
                     /mol_type="other DNA"
                     /db_xref="taxon:32630"
                     /clone="SP_130-3-B7_VL"
ORIGIN      
        1 gatattcaga tgacccagtc tccatcttct gtttctgcct ctgttggtga tagagttacc
       61 attacctgca gagcctctca ggatattggt tcttacctgg cctggtacca gcagaagcca
      121 ggtaaggccc caaagctgct gatttacggt gcctctaacc tggaatctgg tgttccatct
      181 agattctctg gttctggttc tggtaccgat ttcaccctga ccatttcttc tctgcagcca
      241 gaagatttcg ccaactacta ctgccagcag tactctaccc attcttggac cttcggtggt
      301 ggtaccaagg ttgaaattaa g
//
LOCUS       OR488208                 369 bp    DNA     linear   SYN 25-AUG-2023
DEFINITION  UNVERIFIED: Synthetic construct clone SP_131-3-B8_VH sequence.
ACCESSION   OR488208
VERSION     OR488208
KEYWORDS    UNVERIFIED.
SOURCE      synthetic construct
  ORGANISM  synthetic construct
            other sequences; artificial sequences.
REFERENCE   1  (bases 1 to 369)
  AUTHORS   Erasmus,M.F.
  TITLE     Insights into Next Generation Sequencing Guided Antibody Selection
            Strategies
  JOURNAL   Unpublished
REFERENCE   2  (bases 1 to 369)
  AUTHORS   Erasmus,M.F.
  TITLE     Direct Submission
  JOURNAL   Submitted (25-AUG-2023) Bioinformatics, Specifica, LLC, a Q2
            Solutions Company, 1607 Alcaldesa Street, Santa Fe, NM 87501, USA
COMMENT     GenBank staff is unable to verify sequence and/or annotation
            provided by the submitter.
            
            ##Assembly-Data-START##
            Assembly Method       :: Codon Code Aligner v. 11.0.1; SMRTools v.
                                     11.0
            Sequencing Technology :: PacBio; Sanger dideoxy sequencing
            ##Assembly-Data-END##
FEATURES             Location/Qualifiers
     source          1..369
                     /organism="synthetic construct"
                     /mol_type="other DNA"
                     /db_xref="taxon:32630"
                     /clone="SP_131-3-B8_VH"
ORIGIN      
        1 caggttcagc tggttcagtc tggtgccgaa gttaagaagc caggtgcctc tgttaaggtt
       61 tcttgcaagg tttctggtta ctctttcacc gatcattcta ttcattgggt tagacaggcc
      121 ccaggtaagg gtctggaatg gatgggtggt attgatccat acaccggtgc caccatttac
      181 gcccagaagt tccagggtag agttaccatg accgaagata cctctaccga taccgcctac
      241 atggaactgt cttctctgaa gtctgaagat accgccgttt actactgcgc cagagatggt
      301 tacgatttct ggtctggttc ttacggtatg gatgtttggg gtcagggtac caccgttacc
      361 gtttcttct
//
LOCUS       OR488209                 321 bp    DNA     linear   SYN 25-AUG-2023
DEFINITION  UNVERIFIED: Synthetic construct clone SP_131-3-B8_VL sequence.
ACCESSION   OR488209
VERSION     OR488209
KEYWORDS    UNVERIFIED.
SOURCE      synthetic construct
  ORGANISM  synthetic construct
            other sequences; artificial sequences.
REFERENCE   1  (bases 1 to 321)
  AUTHORS   Erasmus,M.F.
  TITLE     Insights into Next Generation Sequencing Guided Antibody Selection
            Strategies
  JOURNAL   Unpublished
REFERENCE   2  (bases 1 to 321)
  AUTHORS   Erasmus,M.F.
  TITLE     Direct Submission
  JOURNAL   Submitted (25-AUG-2023) Bioinformatics, Specifica, LLC, a Q2
            Solutions Company, 1607 Alcaldesa Street, Santa Fe, NM 87501, USA
COMMENT     GenBank staff is unable to verify sequence and/or annotation
            provided by the submitter.
            
            ##Assembly-Data-START##
            Assembly Method       :: Codon Code Aligner v. 11.0.1; SMRTools v.
                                     11.0
            Sequencing Technology :: PacBio; Sanger dideoxy sequencing
            ##Assembly-Data-END##
FEATURES             Location/Qualifiers
     source          1..321
                     /organism="synthetic construct"
                     /mol_type="other DNA"
                     /db_xref="taxon:32630"
                     /clone="SP_131-3-B8_VL"
ORIGIN      
        1 gatattcaga tgacccagtc tccatcttct gtttctgcct ctgttggtga tagagttacc
       61 attacctgca gagcctctca ggatattgat acctacctgg cctggtacca gcagaagcca
      121 ggtaaggccc caaagctgct gatttacgcc tcttctaacc tggcctctgg tgttccatct
      181 agattctctg gttctggttc tggtaccgat ttcaccctga ccatttcttc tctgcagcca
      241 gaagatttcg ccaactacta ctgccatcag tacgccacct acccatggac cttcggtggt
      301 ggtaccaagg ttgaaattaa g
//
LOCUS       OR488210                 375 bp    DNA     linear   SYN 25-AUG-2023
DEFINITION  UNVERIFIED: Synthetic construct clone SP_132-3-B9_VH sequence.
ACCESSION   OR488210
VERSION     OR488210
KEYWORDS    UNVERIFIED.
SOURCE      synthetic construct
  ORGANISM  synthetic construct
            other sequences; artificial sequences.
REFERENCE   1  (bases 1 to 375)
  AUTHORS   Erasmus,M.F.
  TITLE     Insights into Next Generation Sequencing Guided Antibody Selection
            Strategies
  JOURNAL   Unpublished
REFERENCE   2  (bases 1 to 375)
  AUTHORS   Erasmus,M.F.
  TITLE     Direct Submission
  JOURNAL   Submitted (25-AUG-2023) Bioinformatics, Specifica, LLC, a Q2
            Solutions Company, 1607 Alcaldesa Street, Santa Fe, NM 87501, USA
COMMENT     GenBank staff is unable to verify sequence and/or annotation
            provided by the submitter.
            
            ##Assembly-Data-START##
            Assembly Method       :: Codon Code Aligner v. 11.0.1; SMRTools v.
                                     11.0
            Sequencing Technology :: PacBio; Sanger dideoxy sequencing
            ##Assembly-Data-END##
FEATURES             Location/Qualifiers
     source          1..375
                     /organism="synthetic construct"
                     /mol_type="other DNA"
                     /db_xref="taxon:32630"
                     /clone="SP_132-3-B9_VH"
ORIGIN      
        1 caggttcagc tggttcagtc tggtgccgaa gttaagaagc caggtgcctc tgttaaggtt
       61 tcttgcaagg tttctggtta ctctttcacc gatcattcta ttcattgggt tagacaggcc
      121 ccaggtaagg gtctggaatg gatgggtggt attggtccag gtcagggtga taccatttac
      181 gcccagaagt tccagggtag agttaccatg accgaagata cctctaccga taccgcctac
      241 atggaactgt cttctctgaa gtctgaagat accgccgttt actactgcgc cagagatgcc
      301 tactctggtt cttacccata ctactactac ggtatggatg tttggggtca gggtaccacc
      361 gttaccgttt cttct
//
LOCUS       OR488211                 321 bp    DNA     linear   SYN 25-AUG-2023
DEFINITION  UNVERIFIED: Synthetic construct clone SP_132-3-B9_VL sequence.
ACCESSION   OR488211
VERSION     OR488211
KEYWORDS    UNVERIFIED.
SOURCE      synthetic construct
  ORGANISM  synthetic construct
            other sequences; artificial sequences.
REFERENCE   1  (bases 1 to 321)
  AUTHORS   Erasmus,M.F.
  TITLE     Insights into Next Generation Sequencing Guided Antibody Selection
            Strategies
  JOURNAL   Unpublished
REFERENCE   2  (bases 1 to 321)
  AUTHORS   Erasmus,M.F.
  TITLE     Direct Submission
  JOURNAL   Submitted (25-AUG-2023) Bioinformatics, Specifica, LLC, a Q2
            Solutions Company, 1607 Alcaldesa Street, Santa Fe, NM 87501, USA
COMMENT     GenBank staff is unable to verify sequence and/or annotation
            provided by the submitter.
            
            ##Assembly-Data-START##
            Assembly Method       :: Codon Code Aligner v. 11.0.1; SMRTools v.
                                     11.0
            Sequencing Technology :: PacBio; Sanger dideoxy sequencing
            ##Assembly-Data-END##
FEATURES             Location/Qualifiers
     source          1..321
                     /organism="synthetic construct"
                     /mol_type="other DNA"
                     /db_xref="taxon:32630"
                     /clone="SP_132-3-B9_VL"
ORIGIN      
        1 gatattcaga tgacccagtc tccatcttct gtttctgcct ctgttggtga tagagttacc
       61 attacctgca gagcctctca ggatattggt tcttacctgg cctggtacca gcagaagcca
      121 ggtaaggccc caaagctgct gatttactct tcttctaccc tgagaccagg tgttccatct
      181 agattctctg gttctggttc tggtaccgat ttcaccctga ccatttcttc tctgcagcca
      241 gaagatttcg ccaactacta ctgccatcag tactctacct tcccatggac cttcggtggt
      301 ggtaccaagg ttgaaattaa g
//
LOCUS       OR488212                 369 bp    DNA     linear   SYN 25-AUG-2023
DEFINITION  UNVERIFIED: Synthetic construct clone SP_133-3-B10_VH sequence.
ACCESSION   OR488212
VERSION     OR488212
KEYWORDS    UNVERIFIED.
SOURCE      synthetic construct
  ORGANISM  synthetic construct
            other sequences; artificial sequences.
REFERENCE   1  (bases 1 to 369)
  AUTHORS   Erasmus,M.F.
  TITLE     Insights into Next Generation Sequencing Guided Antibody Selection
            Strategies
  JOURNAL   Unpublished
REFERENCE   2  (bases 1 to 369)
  AUTHORS   Erasmus,M.F.
  TITLE     Direct Submission
  JOURNAL   Submitted (25-AUG-2023) Bioinformatics, Specifica, LLC, a Q2
            Solutions Company, 1607 Alcaldesa Street, Santa Fe, NM 87501, USA
COMMENT     GenBank staff is unable to verify sequence and/or annotation
            provided by the submitter.
            
            ##Assembly-Data-START##
            Assembly Method       :: Codon Code Aligner v. 11.0.1; SMRTools v.
                                     11.0
            Sequencing Technology :: PacBio; Sanger dideoxy sequencing
            ##Assembly-Data-END##
FEATURES             Location/Qualifiers
     source          1..369
                     /organism="synthetic construct"
                     /mol_type="other DNA"
                     /db_xref="taxon:32630"
                     /clone="SP_133-3-B10_VH"
ORIGIN      
        1 caggttcagc tggttcagtc tggtgccgaa gttaagaagc caggtgcctc tgttaaggtt
       61 tcttgcaagg tttctggtta ctctttcacc gatcattcta ttcattgggt tagacaggcc
      121 ccaggtaagg gtctggaatg gatgggtggt attaacccaa acattggtga taccatttac
      181 gcccagaagt tccagggtag agttaccatg accgaagata cctctaccga taccgcctac
      241 atggaactgt cttctctgaa gtctgaagat accgccgttt actactgcgc cagagatggt
      301 tacggtgatt acagaggtct gtacggtatg gatgtttggg gtcagggtac caccgttacc
      361 gtttcttct
//
LOCUS       OR488213                 321 bp    DNA     linear   SYN 25-AUG-2023
DEFINITION  UNVERIFIED: Synthetic construct clone SP_133-3-B10_VL sequence.
ACCESSION   OR488213
VERSION     OR488213
KEYWORDS    UNVERIFIED.
SOURCE      synthetic construct
  ORGANISM  synthetic construct
            other sequences; artificial sequences.
REFERENCE   1  (bases 1 to 321)
  AUTHORS   Erasmus,M.F.
  TITLE     Insights into Next Generation Sequencing Guided Antibody Selection
            Strategies
  JOURNAL   Unpublished
REFERENCE   2  (bases 1 to 321)
  AUTHORS   Erasmus,M.F.
  TITLE     Direct Submission
  JOURNAL   Submitted (25-AUG-2023) Bioinformatics, Specifica, LLC, a Q2
            Solutions Company, 1607 Alcaldesa Street, Santa Fe, NM 87501, USA
COMMENT     GenBank staff is unable to verify sequence and/or annotation
            provided by the submitter.
            
            ##Assembly-Data-START##
            Assembly Method       :: Codon Code Aligner v. 11.0.1; SMRTools v.
                                     11.0
            Sequencing Technology :: PacBio; Sanger dideoxy sequencing
            ##Assembly-Data-END##
FEATURES             Location/Qualifiers
     source          1..321
                     /organism="synthetic construct"
                     /mol_type="other DNA"
                     /db_xref="taxon:32630"
                     /clone="SP_133-3-B10_VL"
ORIGIN      
        1 gatattcaga tgacccagtc tccatcttct gtttctgcct ctgttggtga tagagttacc
       61 attacctgca gagcctctca ggatattggt aaccatctgg cctggtacca gcagaagcca
      121 ggtaaggccc caaagctgct gatttacgcc tcttctaacc tggcctctgg tgttccatct
      181 agattctctg gttctggttc tggtaccgat ttcaccctga ccatttcttc tctgcagcca
      241 gaagatttcg ccaactacta ctgccatcag tacgccacct acccatggac cttcggtggt
      301 ggtaccaagg ttgaaattaa g
//
LOCUS       OR488214                 378 bp    DNA     linear   SYN 25-AUG-2023
DEFINITION  UNVERIFIED: Synthetic construct clone SP_134-3-B11_VH sequence.
ACCESSION   OR488214
VERSION     OR488214
KEYWORDS    UNVERIFIED.
SOURCE      synthetic construct
  ORGANISM  synthetic construct
            other sequences; artificial sequences.
REFERENCE   1  (bases 1 to 378)
  AUTHORS   Erasmus,M.F.
  TITLE     Insights into Next Generation Sequencing Guided Antibody Selection
            Strategies
  JOURNAL   Unpublished
REFERENCE   2  (bases 1 to 378)
  AUTHORS   Erasmus,M.F.
  TITLE     Direct Submission
  JOURNAL   Submitted (25-AUG-2023) Bioinformatics, Specifica, LLC, a Q2
            Solutions Company, 1607 Alcaldesa Street, Santa Fe, NM 87501, USA
COMMENT     GenBank staff is unable to verify sequence and/or annotation
            provided by the submitter.
            
            ##Assembly-Data-START##
            Assembly Method       :: Codon Code Aligner v. 11.0.1; SMRTools v.
                                     11.0
            Sequencing Technology :: PacBio; Sanger dideoxy sequencing
            ##Assembly-Data-END##
FEATURES             Location/Qualifiers
     source          1..378
                     /organism="synthetic construct"
                     /mol_type="other DNA"
                     /db_xref="taxon:32630"
                     /clone="SP_134-3-B11_VH"
ORIGIN      
        1 caggttcagc tggttcagtc tggtgccgaa gttaagaagc caggtgcctc tgttaaggtt
       61 tcttgcaagg tttctggtta ctctttcacc gatcattcta ttcattgggt tagacaggcc
      121 ccaggtaagg gtctggaatg gatgggtggt attaacccat acaccggtga taccatttac
      181 gcccagaagt tccagggtag agttaccatg accgaagata cctctaccga taccgcctac
      241 atggaactgt cttctctgaa gtctgaagat accgccgttt actactgcgc caaggatggt
      301 tggggttctc tgctgaacgg tattgccgtt gccggtctgg attactgggg tcagggtacc
      361 ctggttaccg tttcttct
//
LOCUS       OR488215                 321 bp    DNA     linear   SYN 25-AUG-2023
DEFINITION  UNVERIFIED: Synthetic construct clone SP_134-3-B11_VL sequence.
ACCESSION   OR488215
VERSION     OR488215
KEYWORDS    UNVERIFIED.
SOURCE      synthetic construct
  ORGANISM  synthetic construct
            other sequences; artificial sequences.
REFERENCE   1  (bases 1 to 321)
  AUTHORS   Erasmus,M.F.
  TITLE     Insights into Next Generation Sequencing Guided Antibody Selection
            Strategies
  JOURNAL   Unpublished
REFERENCE   2  (bases 1 to 321)
  AUTHORS   Erasmus,M.F.
  TITLE     Direct Submission
  JOURNAL   Submitted (25-AUG-2023) Bioinformatics, Specifica, LLC, a Q2
            Solutions Company, 1607 Alcaldesa Street, Santa Fe, NM 87501, USA
COMMENT     GenBank staff is unable to verify sequence and/or annotation
            provided by the submitter.
            
            ##Assembly-Data-START##
            Assembly Method       :: Codon Code Aligner v. 11.0.1; SMRTools v.
                                     11.0
            Sequencing Technology :: PacBio; Sanger dideoxy sequencing
            ##Assembly-Data-END##
FEATURES             Location/Qualifiers
     source          1..321
                     /organism="synthetic construct"
                     /mol_type="other DNA"
                     /db_xref="taxon:32630"
                     /clone="SP_134-3-B11_VL"
ORIGIN      
        1 gatattcaga tgacccagtc tccatcttct gtttctgcct ctgttggtga tagagttacc
       61 attacctgca gagcctctag agatatttct tcttacctgg cctggtacca gcagaagcca
      121 ggtaaggccc caaagctgct gatttacgcc tcttctaacc tggcctctgg tgttccatct
      181 agattctctg gttctggttc tggtaccgat ttcaccctga ccatttcttc tctgcagcca
      241 gaagatttcg ccaactacta ctgccatcag tacgccacct acccatggac cttcggtggt
      301 ggtaccaagg ttgaaattaa g
//
LOCUS       OR488216                 378 bp    DNA     linear   SYN 25-AUG-2023
DEFINITION  UNVERIFIED: Synthetic construct clone SP_135-3-B12_VH sequence.
ACCESSION   OR488216
VERSION     OR488216
KEYWORDS    UNVERIFIED.
SOURCE      synthetic construct
  ORGANISM  synthetic construct
            other sequences; artificial sequences.
REFERENCE   1  (bases 1 to 378)
  AUTHORS   Erasmus,M.F.
  TITLE     Insights into Next Generation Sequencing Guided Antibody Selection
            Strategies
  JOURNAL   Unpublished
REFERENCE   2  (bases 1 to 378)
  AUTHORS   Erasmus,M.F.
  TITLE     Direct Submission
  JOURNAL   Submitted (25-AUG-2023) Bioinformatics, Specifica, LLC, a Q2
            Solutions Company, 1607 Alcaldesa Street, Santa Fe, NM 87501, USA
COMMENT     GenBank staff is unable to verify sequence and/or annotation
            provided by the submitter.
            
            ##Assembly-Data-START##
            Assembly Method       :: Codon Code Aligner v. 11.0.1; SMRTools v.
                                     11.0
            Sequencing Technology :: PacBio; Sanger dideoxy sequencing
            ##Assembly-Data-END##
FEATURES             Location/Qualifiers
     source          1..378
                     /organism="synthetic construct"
                     /mol_type="other DNA"
                     /db_xref="taxon:32630"
                     /clone="SP_135-3-B12_VH"
ORIGIN      
        1 caggttcagc tggttcagtc tggtgccgaa gttaagaagc caggtgcctc tgttaaggtt
       61 tcttgcaagg tttctggtta ctctttcacc gatcattcta ttcattgggt tagacaggcc
      121 ccaggtaagg gtctggaatg gatgggtggt attaacccat acaccggtga taccatttac
      181 gcccagaagt tccagggtag agttaccatg accgaagata cctctaccga taccgcctac
      241 atggaactgt cttctctgaa gtctgaagat accgccgttt actactgcgc caaggatggt
      301 tggggttctc tgctgaacgg tattgccgtt gccggtctgg attactgggg tcagggtacc
      361 ctggttaccg tttcttct
//
LOCUS       OR488217                 321 bp    DNA     linear   SYN 25-AUG-2023
DEFINITION  UNVERIFIED: Synthetic construct clone SP_135-3-B12_VL sequence.
ACCESSION   OR488217
VERSION     OR488217
KEYWORDS    UNVERIFIED.
SOURCE      synthetic construct
  ORGANISM  synthetic construct
            other sequences; artificial sequences.
REFERENCE   1  (bases 1 to 321)
  AUTHORS   Erasmus,M.F.
  TITLE     Insights into Next Generation Sequencing Guided Antibody Selection
            Strategies
  JOURNAL   Unpublished
REFERENCE   2  (bases 1 to 321)
  AUTHORS   Erasmus,M.F.
  TITLE     Direct Submission
  JOURNAL   Submitted (25-AUG-2023) Bioinformatics, Specifica, LLC, a Q2
            Solutions Company, 1607 Alcaldesa Street, Santa Fe, NM 87501, USA
COMMENT     GenBank staff is unable to verify sequence and/or annotation
            provided by the submitter.
            
            ##Assembly-Data-START##
            Assembly Method       :: Codon Code Aligner v. 11.0.1; SMRTools v.
                                     11.0
            Sequencing Technology :: PacBio; Sanger dideoxy sequencing
            ##Assembly-Data-END##
FEATURES             Location/Qualifiers
     source          1..321
                     /organism="synthetic construct"
                     /mol_type="other DNA"
                     /db_xref="taxon:32630"
                     /clone="SP_135-3-B12_VL"
ORIGIN      
        1 gatattcaga tgacccagtc tccatcttct gtttctgcct ctgttggtga tagagttacc
       61 attacctgca gagcctctca gaacattaac gattacctgg cctggtacca gcagaagcca
      121 ggtaaggccc caaagctgct gatttacgcc tcttctaacc tggcctctgg tgttccatct
      181 agattctctg gttctggttc tggtaccgat ttcaccctga ccatttcttc tctgcagcca
      241 gaagatttcg ccaactacta ctgccatcag tacgccacct acccatggac cttcggtggt
      301 ggtaccaagg ttgaaattaa g
//
LOCUS       OR488218                 378 bp    DNA     linear   SYN 25-AUG-2023
DEFINITION  UNVERIFIED: Synthetic construct clone SP_136-3-C1_VH sequence.
ACCESSION   OR488218
VERSION     OR488218
KEYWORDS    UNVERIFIED.
SOURCE      synthetic construct
  ORGANISM  synthetic construct
            other sequences; artificial sequences.
REFERENCE   1  (bases 1 to 378)
  AUTHORS   Erasmus,M.F.
  TITLE     Insights into Next Generation Sequencing Guided Antibody Selection
            Strategies
  JOURNAL   Unpublished
REFERENCE   2  (bases 1 to 378)
  AUTHORS   Erasmus,M.F.
  TITLE     Direct Submission
  JOURNAL   Submitted (25-AUG-2023) Bioinformatics, Specifica, LLC, a Q2
            Solutions Company, 1607 Alcaldesa Street, Santa Fe, NM 87501, USA
COMMENT     GenBank staff is unable to verify sequence and/or annotation
            provided by the submitter.
            
            ##Assembly-Data-START##
            Assembly Method       :: Codon Code Aligner v. 11.0.1; SMRTools v.
                                     11.0
            Sequencing Technology :: PacBio; Sanger dideoxy sequencing
            ##Assembly-Data-END##
FEATURES             Location/Qualifiers
     source          1..378
                     /organism="synthetic construct"
                     /mol_type="other DNA"
                     /db_xref="taxon:32630"
                     /clone="SP_136-3-C1_VH"
ORIGIN      
        1 caggttcagc tggttcagtc tggtgccgaa gttaagaagc caggtgcctc tgttaaggtt
       61 tcttgcaagg tttctggtta ctctttcacc gatcattcta ttcattgggt tagacaggcc
      121 ccaggtaagg gtctggaatg gatgggtggt attaacccat acaccggtga taccatttac
      181 gcccagaagt tccagggtag agttaccatg accgaagata cctctaccga taccgcctac
      241 atggaactgt cttctctgaa gtctgaagat accgccgttt actactgcgc caaggatggt
      301 tggggttctc tgctgaacgg tattgccgtt gccggtctgg attactgggg tcagggtacc
      361 ctggttaccg tttcttct
//
LOCUS       OR488219                 321 bp    DNA     linear   SYN 25-AUG-2023
DEFINITION  UNVERIFIED: Synthetic construct clone SP_136-3-C1_VL sequence.
ACCESSION   OR488219
VERSION     OR488219
KEYWORDS    UNVERIFIED.
SOURCE      synthetic construct
  ORGANISM  synthetic construct
            other sequences; artificial sequences.
REFERENCE   1  (bases 1 to 321)
  AUTHORS   Erasmus,M.F.
  TITLE     Insights into Next Generation Sequencing Guided Antibody Selection
            Strategies
  JOURNAL   Unpublished
REFERENCE   2  (bases 1 to 321)
  AUTHORS   Erasmus,M.F.
  TITLE     Direct Submission
  JOURNAL   Submitted (25-AUG-2023) Bioinformatics, Specifica, LLC, a Q2
            Solutions Company, 1607 Alcaldesa Street, Santa Fe, NM 87501, USA
COMMENT     GenBank staff is unable to verify sequence and/or annotation
            provided by the submitter.
            
            ##Assembly-Data-START##
            Assembly Method       :: Codon Code Aligner v. 11.0.1; SMRTools v.
                                     11.0
            Sequencing Technology :: PacBio; Sanger dideoxy sequencing
            ##Assembly-Data-END##
FEATURES             Location/Qualifiers
     source          1..321
                     /organism="synthetic construct"
                     /mol_type="other DNA"
                     /db_xref="taxon:32630"
                     /clone="SP_136-3-C1_VL"
ORIGIN      
        1 gatattcaga tgacccagtc tccatcttct gtttctgcct ctgttggtga tagagttacc
       61 attacctgca gagcctctag agatattaac aagtacctgg cctggtacca gcagaagcca
      121 ggtaaggccc caaagctgct gatttacgcc tcttctaacc tggcctctgg tgttccatct
      181 agattctctg gttctggttc tggtaccgat ttcaccctga ccatttcttc tctgcagcca
      241 gaagatttcg ccaactacta ctgccatcag tacgccacct acccatggac cttcggtggt
      301 ggtaccaagg ttgaaattaa g
//
LOCUS       OR488220                 378 bp    DNA     linear   SYN 25-AUG-2023
DEFINITION  UNVERIFIED: Synthetic construct clone SP_137-3-C2_VH sequence.
ACCESSION   OR488220
VERSION     OR488220
KEYWORDS    UNVERIFIED.
SOURCE      synthetic construct
  ORGANISM  synthetic construct
            other sequences; artificial sequences.
REFERENCE   1  (bases 1 to 378)
  AUTHORS   Erasmus,M.F.
  TITLE     Insights into Next Generation Sequencing Guided Antibody Selection
            Strategies
  JOURNAL   Unpublished
REFERENCE   2  (bases 1 to 378)
  AUTHORS   Erasmus,M.F.
  TITLE     Direct Submission
  JOURNAL   Submitted (25-AUG-2023) Bioinformatics, Specifica, LLC, a Q2
            Solutions Company, 1607 Alcaldesa Street, Santa Fe, NM 87501, USA
COMMENT     GenBank staff is unable to verify sequence and/or annotation
            provided by the submitter.
            
            ##Assembly-Data-START##
            Assembly Method       :: Codon Code Aligner v. 11.0.1; SMRTools v.
                                     11.0
            Sequencing Technology :: PacBio; Sanger dideoxy sequencing
            ##Assembly-Data-END##
FEATURES             Location/Qualifiers
     source          1..378
                     /organism="synthetic construct"
                     /mol_type="other DNA"
                     /db_xref="taxon:32630"
                     /clone="SP_137-3-C2_VH"
ORIGIN      
        1 caggttcagc tggttcagtc tggtgccgaa gttaagaagc caggtgcctc tgttaaggtt
       61 tcttgcaagg tttctggtta ctctttcacc gatcattcta ttcattgggt tagacaggcc
      121 ccaggtaagg gtctggaatg gatgggtggt attaacccat acaccggtga taccatttac
      181 gcccagaagt tccagggtag agttaccatg accgaagata cctctaccga taccgcctac
      241 atggaactgt cttctctgaa gtctgaagat accgccgttt actactgcgc caaggatggt
      301 tggggttctc tgctgaacgg tattgccgtt gccggtctgg attactgggg tcagggtacc
      361 ctggttaccg tttcttct
//
LOCUS       OR488221                 321 bp    DNA     linear   SYN 25-AUG-2023
DEFINITION  UNVERIFIED: Synthetic construct clone SP_137-3-C2_VL sequence.
ACCESSION   OR488221
VERSION     OR488221
KEYWORDS    UNVERIFIED.
SOURCE      synthetic construct
  ORGANISM  synthetic construct
            other sequences; artificial sequences.
REFERENCE   1  (bases 1 to 321)
  AUTHORS   Erasmus,M.F.
  TITLE     Insights into Next Generation Sequencing Guided Antibody Selection
            Strategies
  JOURNAL   Unpublished
REFERENCE   2  (bases 1 to 321)
  AUTHORS   Erasmus,M.F.
  TITLE     Direct Submission
  JOURNAL   Submitted (25-AUG-2023) Bioinformatics, Specifica, LLC, a Q2
            Solutions Company, 1607 Alcaldesa Street, Santa Fe, NM 87501, USA
COMMENT     GenBank staff is unable to verify sequence and/or annotation
            provided by the submitter.
            
            ##Assembly-Data-START##
            Assembly Method       :: Codon Code Aligner v. 11.0.1; SMRTools v.
                                     11.0
            Sequencing Technology :: PacBio; Sanger dideoxy sequencing
            ##Assembly-Data-END##
FEATURES             Location/Qualifiers
     source          1..321
                     /organism="synthetic construct"
                     /mol_type="other DNA"
                     /db_xref="taxon:32630"
                     /clone="SP_137-3-C2_VL"
ORIGIN      
        1 gatattcaga tgacccagtc tccatcttct gtttctgcct ctgttggtga tagagttacc
       61 attacctgca gagcctctca gaacattggt acctacctgg cctggtacca gcagaagcca
      121 ggtaaggccc caaagctgct gatttacgat gcctcttacc tgcattctgg tgttccatct
      181 agattctctg gttctggttc tggtaccgat ttcaccctga ccatttcttc tctgcagcca
      241 gaagatttcg ccaactacta ctgccagcag tactctaccc attcttggac cttcggtggt
      301 ggtaccaagg ttgaaattaa g
//
LOCUS       OR488222                 375 bp    DNA     linear   SYN 25-AUG-2023
DEFINITION  UNVERIFIED: Synthetic construct clone SP_138-3-C3_VH sequence.
ACCESSION   OR488222
VERSION     OR488222
KEYWORDS    UNVERIFIED.
SOURCE      synthetic construct
  ORGANISM  synthetic construct
            other sequences; artificial sequences.
REFERENCE   1  (bases 1 to 375)
  AUTHORS   Erasmus,M.F.
  TITLE     Insights into Next Generation Sequencing Guided Antibody Selection
            Strategies
  JOURNAL   Unpublished
REFERENCE   2  (bases 1 to 375)
  AUTHORS   Erasmus,M.F.
  TITLE     Direct Submission
  JOURNAL   Submitted (25-AUG-2023) Bioinformatics, Specifica, LLC, a Q2
            Solutions Company, 1607 Alcaldesa Street, Santa Fe, NM 87501, USA
COMMENT     GenBank staff is unable to verify sequence and/or annotation
            provided by the submitter.
            
            ##Assembly-Data-START##
            Assembly Method       :: Codon Code Aligner v. 11.0.1; SMRTools v.
                                     11.0
            Sequencing Technology :: PacBio; Sanger dideoxy sequencing
            ##Assembly-Data-END##
FEATURES             Location/Qualifiers
     source          1..375
                     /organism="synthetic construct"
                     /mol_type="other DNA"
                     /db_xref="taxon:32630"
                     /clone="SP_138-3-C3_VH"
ORIGIN      
        1 caggttcagc tggttcagtc tggtgccgaa gttaagaagc caggtgcctc tgttaaggtt
       61 tcttgcaagg tttctggtta ctctttcacc gatcattcta ttcattgggt tagacaggcc
      121 ccaggtaagg gtctggaatg gatgggtggt attaacccat acaccggtga taccatttac
      181 gcccagaagt tccagggtag agttaccatg accgaagata cctctaccga taccgcctac
      241 atggaactgt cttctctgaa gtctgaagat accgccgttt actactgcgc cagagatgcc
      301 tactctggtt cttacccata ctactactac ggtatggatg tttggggtca gggtaccacc
      361 gttaccgttt cttct
//
LOCUS       OR488223                 321 bp    DNA     linear   SYN 25-AUG-2023
DEFINITION  UNVERIFIED: Synthetic construct clone SP_138-3-C3_VL sequence.
ACCESSION   OR488223
VERSION     OR488223
KEYWORDS    UNVERIFIED.
SOURCE      synthetic construct
  ORGANISM  synthetic construct
            other sequences; artificial sequences.
REFERENCE   1  (bases 1 to 321)
  AUTHORS   Erasmus,M.F.
  TITLE     Insights into Next Generation Sequencing Guided Antibody Selection
            Strategies
  JOURNAL   Unpublished
REFERENCE   2  (bases 1 to 321)
  AUTHORS   Erasmus,M.F.
  TITLE     Direct Submission
  JOURNAL   Submitted (25-AUG-2023) Bioinformatics, Specifica, LLC, a Q2
            Solutions Company, 1607 Alcaldesa Street, Santa Fe, NM 87501, USA
COMMENT     GenBank staff is unable to verify sequence and/or annotation
            provided by the submitter.
            
            ##Assembly-Data-START##
            Assembly Method       :: Codon Code Aligner v. 11.0.1; SMRTools v.
                                     11.0
            Sequencing Technology :: PacBio; Sanger dideoxy sequencing
            ##Assembly-Data-END##
FEATURES             Location/Qualifiers
     source          1..321
                     /organism="synthetic construct"
                     /mol_type="other DNA"
                     /db_xref="taxon:32630"
                     /clone="SP_138-3-C3_VL"
ORIGIN      
        1 gatattcaga tgacccagtc tccatcttct gtttctgcct ctgttggtga tagagttacc
       61 attacctgca gagcctctca ggatattaag aactacctgg cctggtacca gcagaagcca
      121 ggtaaggccc caaagctgct gatttacgaa gcctctaagc tgcagtctgg tgttccatct
      181 agattctctg gttctggttc tggtaccgat ttcaccctga ccatttcttc tctgcagcca
      241 gaagatttcg ccaactacta ctgccatcag tacgccacct acccatggac cttcggtggt
      301 ggtaccaagg ttgaaattaa g
//
LOCUS       OR488224                 369 bp    DNA     linear   SYN 25-AUG-2023
DEFINITION  UNVERIFIED: Synthetic construct clone SP_139-3-C4_VH sequence.
ACCESSION   OR488224
VERSION     OR488224
KEYWORDS    UNVERIFIED.
SOURCE      synthetic construct
  ORGANISM  synthetic construct
            other sequences; artificial sequences.
REFERENCE   1  (bases 1 to 369)
  AUTHORS   Erasmus,M.F.
  TITLE     Insights into Next Generation Sequencing Guided Antibody Selection
            Strategies
  JOURNAL   Unpublished
REFERENCE   2  (bases 1 to 369)
  AUTHORS   Erasmus,M.F.
  TITLE     Direct Submission
  JOURNAL   Submitted (25-AUG-2023) Bioinformatics, Specifica, LLC, a Q2
            Solutions Company, 1607 Alcaldesa Street, Santa Fe, NM 87501, USA
COMMENT     GenBank staff is unable to verify sequence and/or annotation
            provided by the submitter.
            
            ##Assembly-Data-START##
            Assembly Method       :: Codon Code Aligner v. 11.0.1; SMRTools v.
                                     11.0
            Sequencing Technology :: PacBio; Sanger dideoxy sequencing
            ##Assembly-Data-END##
FEATURES             Location/Qualifiers
     source          1..369
                     /organism="synthetic construct"
                     /mol_type="other DNA"
                     /db_xref="taxon:32630"
                     /clone="SP_139-3-C4_VH"
ORIGIN      
        1 caggttcagc tggttcagtc tggtgccgaa gttaagaagc caggtgcctc tgttaaggtt
       61 tcttgcaagg tttctggtta ctctttcacc gatcattcta ttcattgggt tagacaggcc
      121 ccaggtaagg gtctggaatg gatgggtggt attaacccat acaccggtga taccatttac
      181 gcccagaagt tccagggtag agttaccatg accgaagata cctctaccga taccgcctac
      241 atggaactgt cttctctgaa gtctgaagat accgccgttt actactgcgc cagagatggt
      301 tacgatttct ggtctggttc ttacggtatg gatgtttggg gtcagggtgc ccaggttacc
      361 gtttcttct
//
LOCUS       OR488225                 321 bp    DNA     linear   SYN 25-AUG-2023
DEFINITION  UNVERIFIED: Synthetic construct clone SP_139-3-C4_VL sequence.
ACCESSION   OR488225
VERSION     OR488225
KEYWORDS    UNVERIFIED.
SOURCE      synthetic construct
  ORGANISM  synthetic construct
            other sequences; artificial sequences.
REFERENCE   1  (bases 1 to 321)
  AUTHORS   Erasmus,M.F.
  TITLE     Insights into Next Generation Sequencing Guided Antibody Selection
            Strategies
  JOURNAL   Unpublished
REFERENCE   2  (bases 1 to 321)
  AUTHORS   Erasmus,M.F.
  TITLE     Direct Submission
  JOURNAL   Submitted (25-AUG-2023) Bioinformatics, Specifica, LLC, a Q2
            Solutions Company, 1607 Alcaldesa Street, Santa Fe, NM 87501, USA
COMMENT     GenBank staff is unable to verify sequence and/or annotation
            provided by the submitter.
            
            ##Assembly-Data-START##
            Assembly Method       :: Codon Code Aligner v. 11.0.1; SMRTools v.
                                     11.0
            Sequencing Technology :: PacBio; Sanger dideoxy sequencing
            ##Assembly-Data-END##
FEATURES             Location/Qualifiers
     source          1..321
                     /organism="synthetic construct"
                     /mol_type="other DNA"
                     /db_xref="taxon:32630"
                     /clone="SP_139-3-C4_VL"
ORIGIN      
        1 gatattcaga tgacccagtc tccatcttct gtttctgcct ctgttggtga tagagttacc
       61 attacctgca gagcctctag agatatttct catcatctgg cctggtacca gcagaagcca
      121 ggtaaggccc caaagctgct gatttacgcc ggttcttcta gagcctctgg tgttccatct
      181 agattctctg gttctggttc tggtaccgat ttcaccctga ccatttcttc tctgcagcca
      241 gaagatttcg ccaactacta ctgccatcag tacgccacct acccatggac cttcggtggt
      301 ggtaccaagg ttgaaattaa g
//
LOCUS       OR488226                 390 bp    DNA     linear   SYN 25-AUG-2023
DEFINITION  UNVERIFIED: Synthetic construct clone SP_14-1-B2_VH sequence.
ACCESSION   OR488226
VERSION     OR488226
KEYWORDS    UNVERIFIED.
SOURCE      synthetic construct
  ORGANISM  synthetic construct
            other sequences; artificial sequences.
REFERENCE   1  (bases 1 to 390)
  AUTHORS   Erasmus,M.F.
  TITLE     Insights into Next Generation Sequencing Guided Antibody Selection
            Strategies
  JOURNAL   Unpublished
REFERENCE   2  (bases 1 to 390)
  AUTHORS   Erasmus,M.F.
  TITLE     Direct Submission
  JOURNAL   Submitted (25-AUG-2023) Bioinformatics, Specifica, LLC, a Q2
            Solutions Company, 1607 Alcaldesa Street, Santa Fe, NM 87501, USA
COMMENT     GenBank staff is unable to verify sequence and/or annotation
            provided by the submitter.
            
            ##Assembly-Data-START##
            Assembly Method       :: Codon Code Aligner v. 11.0.1; SMRTools v.
                                     11.0
            Sequencing Technology :: PacBio; Sanger dideoxy sequencing
            ##Assembly-Data-END##
FEATURES             Location/Qualifiers
     source          1..390
                     /organism="synthetic construct"
                     /mol_type="other DNA"
                     /db_xref="taxon:32630"
                     /clone="SP_14-1-B2_VH"
ORIGIN      
        1 caggttcagc tggttcagtc tggtgccgaa gttaagaagc caggtgcctc tgttaaggtt
       61 tcttgcaagg tttctggtta ctctttcacc gatcattcta ttcattgggt tagacaggcc
      121 ccaggtaagg gtctggaatg gatgggtggt attaacccat acaccggtga taccatttac
      181 gcccagaagt tccagggtag agttaccatg accgaagata cctctaccga taccgcctac
      241 atggaactgt cttctctgaa gtctgaagat accgccgttt actactgcgc cagagatggt
      301 tactactacg attcttctgg ttctagaggt gaatactact actacggtat ggatgtttgg
      361 ggtcagggta ccaccgttac cgtttcttct
//
LOCUS       OR488227                 321 bp    DNA     linear   SYN 25-AUG-2023
DEFINITION  UNVERIFIED: Synthetic construct clone SP_14-1-B2_VL sequence.
ACCESSION   OR488227
VERSION     OR488227
KEYWORDS    UNVERIFIED.
SOURCE      synthetic construct
  ORGANISM  synthetic construct
            other sequences; artificial sequences.
REFERENCE   1  (bases 1 to 321)
  AUTHORS   Erasmus,M.F.
  TITLE     Insights into Next Generation Sequencing Guided Antibody Selection
            Strategies
  JOURNAL   Unpublished
REFERENCE   2  (bases 1 to 321)
  AUTHORS   Erasmus,M.F.
  TITLE     Direct Submission
  JOURNAL   Submitted (25-AUG-2023) Bioinformatics, Specifica, LLC, a Q2
            Solutions Company, 1607 Alcaldesa Street, Santa Fe, NM 87501, USA
COMMENT     GenBank staff is unable to verify sequence and/or annotation
            provided by the submitter.
            
            ##Assembly-Data-START##
            Assembly Method       :: Codon Code Aligner v. 11.0.1; SMRTools v.
                                     11.0
            Sequencing Technology :: PacBio; Sanger dideoxy sequencing
            ##Assembly-Data-END##
FEATURES             Location/Qualifiers
     source          1..321
                     /organism="synthetic construct"
                     /mol_type="other DNA"
                     /db_xref="taxon:32630"
                     /clone="SP_14-1-B2_VL"
ORIGIN      
        1 gatattcaga tgacccagtc tccatcttct gtttctgcct ctgttggtga tagagttacc
       61 attacctgca gagcctctca ggatattggt aaccatctgg cctggtacca gcagaagcca
      121 ggtaaggccc caaagctgct gatttacgcc tcttctaacc tggcctctgg tgttccatct
      181 agattctctg gttctggttc tggtaccgat ttcaccctga ccatttcttc tctgcagcca
      241 gaagatttcg ccaactacta ctgccatcag tacgccacct acccatggac cttcggtggt
      301 ggtaccaagg ttgaaattaa g
//
LOCUS       OR488228                 369 bp    DNA     linear   SYN 25-AUG-2023
DEFINITION  UNVERIFIED: Synthetic construct clone SP_140-3-C5_VH sequence.
ACCESSION   OR488228
VERSION     OR488228
KEYWORDS    UNVERIFIED.
SOURCE      synthetic construct
  ORGANISM  synthetic construct
            other sequences; artificial sequences.
REFERENCE   1  (bases 1 to 369)
  AUTHORS   Erasmus,M.F.
  TITLE     Insights into Next Generation Sequencing Guided Antibody Selection
            Strategies
  JOURNAL   Unpublished
REFERENCE   2  (bases 1 to 369)
  AUTHORS   Erasmus,M.F.
  TITLE     Direct Submission
  JOURNAL   Submitted (25-AUG-2023) Bioinformatics, Specifica, LLC, a Q2
            Solutions Company, 1607 Alcaldesa Street, Santa Fe, NM 87501, USA
COMMENT     GenBank staff is unable to verify sequence and/or annotation
            provided by the submitter.
            
            ##Assembly-Data-START##
            Assembly Method       :: Codon Code Aligner v. 11.0.1; SMRTools v.
                                     11.0
            Sequencing Technology :: PacBio; Sanger dideoxy sequencing
            ##Assembly-Data-END##
FEATURES             Location/Qualifiers
     source          1..369
                     /organism="synthetic construct"
                     /mol_type="other DNA"
                     /db_xref="taxon:32630"
                     /clone="SP_140-3-C5_VH"
ORIGIN      
        1 caggttcagc tggttcagtc tggtgccgaa gttaagaagc caggtgcctc tgttaaggtt
       61 tcttgcaagg tttctggtta ctctttcacc gatcattcta ttcattgggt tagacaggcc
      121 ccaggtaagg gtctggaatg gatgggtggt attaacccat acaccggtga taccatttac
      181 gcccagaagt tccagggtag agttaccatg accgaagata cctctaccga taccgcctac
      241 atggaactgt cttctctgaa gtctgaagat accgccgttt actactgcgc cagagatggt
      301 tacgatttct ggtctggttc ttacggtatg gatgtttggg gtcagggtac cctggttacc
      361 gtttcttct
//
LOCUS       OR488229                 321 bp    DNA     linear   SYN 25-AUG-2023
DEFINITION  UNVERIFIED: Synthetic construct clone SP_140-3-C5_VL sequence.
ACCESSION   OR488229
VERSION     OR488229
KEYWORDS    UNVERIFIED.
SOURCE      synthetic construct
  ORGANISM  synthetic construct
            other sequences; artificial sequences.
REFERENCE   1  (bases 1 to 321)
  AUTHORS   Erasmus,M.F.
  TITLE     Insights into Next Generation Sequencing Guided Antibody Selection
            Strategies
  JOURNAL   Unpublished
REFERENCE   2  (bases 1 to 321)
  AUTHORS   Erasmus,M.F.
  TITLE     Direct Submission
  JOURNAL   Submitted (25-AUG-2023) Bioinformatics, Specifica, LLC, a Q2
            Solutions Company, 1607 Alcaldesa Street, Santa Fe, NM 87501, USA
COMMENT     GenBank staff is unable to verify sequence and/or annotation
            provided by the submitter.
            
            ##Assembly-Data-START##
            Assembly Method       :: Codon Code Aligner v. 11.0.1; SMRTools v.
                                     11.0
            Sequencing Technology :: PacBio; Sanger dideoxy sequencing
            ##Assembly-Data-END##
FEATURES             Location/Qualifiers
     source          1..321
                     /organism="synthetic construct"
                     /mol_type="other DNA"
                     /db_xref="taxon:32630"
                     /clone="SP_140-3-C5_VL"
ORIGIN      
        1 gatattcaga tgacccagtc tccatcttct gtttctgcct ctgttggtga tagagttacc
       61 attacctgca gagcctctca ggatattggt aaccatctgg cctggtacca gcagaagcca
      121 ggtaaggccc caaagctgct gatttacgcc tcttctaacc tggcctctgg tgttccatct
      181 agattctctg gttctggttc tggtaccgat ttcaccctga ccatttcttc tctgcagcca
      241 gaagatttcg ccaactacta ctgccatcag tacgccacct acccatggac cttcggtggt
      301 ggtaccaagg ttgaaattaa g
//
LOCUS       OR488230                 369 bp    DNA     linear   SYN 25-AUG-2023
DEFINITION  UNVERIFIED: Synthetic construct clone SP_141-3-C6_VH sequence.
ACCESSION   OR488230
VERSION     OR488230
KEYWORDS    UNVERIFIED.
SOURCE      synthetic construct
  ORGANISM  synthetic construct
            other sequences; artificial sequences.
REFERENCE   1  (bases 1 to 369)
  AUTHORS   Erasmus,M.F.
  TITLE     Insights into Next Generation Sequencing Guided Antibody Selection
            Strategies
  JOURNAL   Unpublished
REFERENCE   2  (bases 1 to 369)
  AUTHORS   Erasmus,M.F.
  TITLE     Direct Submission
  JOURNAL   Submitted (25-AUG-2023) Bioinformatics, Specifica, LLC, a Q2
            Solutions Company, 1607 Alcaldesa Street, Santa Fe, NM 87501, USA
COMMENT     GenBank staff is unable to verify sequence and/or annotation
            provided by the submitter.
            
            ##Assembly-Data-START##
            Assembly Method       :: Codon Code Aligner v. 11.0.1; SMRTools v.
                                     11.0
            Sequencing Technology :: PacBio; Sanger dideoxy sequencing
            ##Assembly-Data-END##
FEATURES             Location/Qualifiers
     source          1..369
                     /organism="synthetic construct"
                     /mol_type="other DNA"
                     /db_xref="taxon:32630"
                     /clone="SP_141-3-C6_VH"
ORIGIN      
        1 caggttcagc tggttcagtc tggtgccgaa gttaagaagc caggtgcctc tgttaaggtt
       61 tcttgcaagg tttctggtta ctctttcacc gatcattcta ttcattgggt tagacaggcc
      121 ccaggtaagg gtctggaatg gatgggtggt attaacccat acaccggtga taccatttac
      181 gcccagaagt tccagggtag agttaccatg accgaagata cctctaccga taccgcctac
      241 atggaactgt cttctctgaa gtctgaagat accgccgttt actactgcgc cagagatggt
      301 tacgatttct ggtctggttc ttacggtatg gatgtttggg gtcagggtac caccgttacc
      361 gtttcttct
//
LOCUS       OR488231                 321 bp    DNA     linear   SYN 25-AUG-2023
DEFINITION  UNVERIFIED: Synthetic construct clone SP_141-3-C6_VL sequence.
ACCESSION   OR488231
VERSION     OR488231
KEYWORDS    UNVERIFIED.
SOURCE      synthetic construct
  ORGANISM  synthetic construct
            other sequences; artificial sequences.
REFERENCE   1  (bases 1 to 321)
  AUTHORS   Erasmus,M.F.
  TITLE     Insights into Next Generation Sequencing Guided Antibody Selection
            Strategies
  JOURNAL   Unpublished
REFERENCE   2  (bases 1 to 321)
  AUTHORS   Erasmus,M.F.
  TITLE     Direct Submission
  JOURNAL   Submitted (25-AUG-2023) Bioinformatics, Specifica, LLC, a Q2
            Solutions Company, 1607 Alcaldesa Street, Santa Fe, NM 87501, USA
COMMENT     GenBank staff is unable to verify sequence and/or annotation
            provided by the submitter.
            
            ##Assembly-Data-START##
            Assembly Method       :: Codon Code Aligner v. 11.0.1; SMRTools v.
                                     11.0
            Sequencing Technology :: PacBio; Sanger dideoxy sequencing
            ##Assembly-Data-END##
FEATURES             Location/Qualifiers
     source          1..321
                     /organism="synthetic construct"
                     /mol_type="other DNA"
                     /db_xref="taxon:32630"
                     /clone="SP_141-3-C6_VL"
ORIGIN      
        1 gatattcaga tgacccagtc tccatcttct gtttctgcct ctgttggtga tagagttacc
       61 attacctgca gagcctctca gggtatttct acctacctgg cctggtacca gcagaagcca
      121 ggtaaggccc caaagctgct gatttacgat gccgccacca gagccaccgg tattccatct
      181 agattctctg gttctggttc tggtaccgat ttcaccctga ccatttcttc tctgcagcca
      241 gaagatttcg ccaactacta ctgccatcag tacgccacct acccatggac cttcggtggt
      301 ggtaccaagg ttgaaattaa g
//
LOCUS       OR488232                 369 bp    DNA     linear   SYN 25-AUG-2023
DEFINITION  UNVERIFIED: Synthetic construct clone SP_142-3-C7_VH sequence.
ACCESSION   OR488232
VERSION     OR488232
KEYWORDS    UNVERIFIED.
SOURCE      synthetic construct
  ORGANISM  synthetic construct
            other sequences; artificial sequences.
REFERENCE   1  (bases 1 to 369)
  AUTHORS   Erasmus,M.F.
  TITLE     Insights into Next Generation Sequencing Guided Antibody Selection
            Strategies
  JOURNAL   Unpublished
REFERENCE   2  (bases 1 to 369)
  AUTHORS   Erasmus,M.F.
  TITLE     Direct Submission
  JOURNAL   Submitted (25-AUG-2023) Bioinformatics, Specifica, LLC, a Q2
            Solutions Company, 1607 Alcaldesa Street, Santa Fe, NM 87501, USA
COMMENT     GenBank staff is unable to verify sequence and/or annotation
            provided by the submitter.
            
            ##Assembly-Data-START##
            Assembly Method       :: Codon Code Aligner v. 11.0.1; SMRTools v.
                                     11.0
            Sequencing Technology :: PacBio; Sanger dideoxy sequencing
            ##Assembly-Data-END##
FEATURES             Location/Qualifiers
     source          1..369
                     /organism="synthetic construct"
                     /mol_type="other DNA"
                     /db_xref="taxon:32630"
                     /clone="SP_142-3-C7_VH"
ORIGIN      
        1 caggttcagc tggttcagtc tggtgccgaa gttaagaagc caggtgcctc tgttaaggtt
       61 tcttgcaagg tttctggtta ctctttcacc gatcattcta ttcattgggt tagacaggcc
      121 ccaggtaagg gtctggaatg gatgggtggt attaacccat acaccggtga taccatttac
      181 gcccagaagt tccagggtag agttaccatg accgaagata cctctaccga taccgcctac
      241 atggaactgt cttctctgaa gtctgaagat accgccgttt actactgcgc cagagatggt
      301 tacgatttct ggtctggttc ttacggtatg gatgtttggg gtcagggtac caccgttacc
      361 gtttcttct
//
LOCUS       OR488233                 321 bp    DNA     linear   SYN 25-AUG-2023
DEFINITION  UNVERIFIED: Synthetic construct clone SP_142-3-C7_VL sequence.
ACCESSION   OR488233
VERSION     OR488233
KEYWORDS    UNVERIFIED.
SOURCE      synthetic construct
  ORGANISM  synthetic construct
            other sequences; artificial sequences.
REFERENCE   1  (bases 1 to 321)
  AUTHORS   Erasmus,M.F.
  TITLE     Insights into Next Generation Sequencing Guided Antibody Selection
            Strategies
  JOURNAL   Unpublished
REFERENCE   2  (bases 1 to 321)
  AUTHORS   Erasmus,M.F.
  TITLE     Direct Submission
  JOURNAL   Submitted (25-AUG-2023) Bioinformatics, Specifica, LLC, a Q2
            Solutions Company, 1607 Alcaldesa Street, Santa Fe, NM 87501, USA
COMMENT     GenBank staff is unable to verify sequence and/or annotation
            provided by the submitter.
            
            ##Assembly-Data-START##
            Assembly Method       :: Codon Code Aligner v. 11.0.1; SMRTools v.
                                     11.0
            Sequencing Technology :: PacBio; Sanger dideoxy sequencing
            ##Assembly-Data-END##
FEATURES             Location/Qualifiers
     source          1..321
                     /organism="synthetic construct"
                     /mol_type="other DNA"
                     /db_xref="taxon:32630"
                     /clone="SP_142-3-C7_VL"
ORIGIN      
        1 gatattcaga tgacccagtc tccatcttct gtttctgcct ctgttggtga tagagttacc
       61 attacctgca gagcctctca ttctatttct aactacctgg cctggtacca gcagaagcca
      121 ggtaaggccc caaagctgct gatttacggt gcctcttcta gagccaccgg tgttccatct
      181 agattctctg gttctggttc tggtaccgat ttcaccctga ccatttcttc tctgcagcca
      241 gaagatttcg ccaactacta ctgccatcag tacgccacct acccatggac cttcggtggt
      301 ggtaccaagg ttgaaattaa g
//
LOCUS       OR488234                 369 bp    DNA     linear   SYN 25-AUG-2023
DEFINITION  UNVERIFIED: Synthetic construct clone SP_143-3-C8_VH sequence.
ACCESSION   OR488234
VERSION     OR488234
KEYWORDS    UNVERIFIED.
SOURCE      synthetic construct
  ORGANISM  synthetic construct
            other sequences; artificial sequences.
REFERENCE   1  (bases 1 to 369)
  AUTHORS   Erasmus,M.F.
  TITLE     Insights into Next Generation Sequencing Guided Antibody Selection
            Strategies
  JOURNAL   Unpublished
REFERENCE   2  (bases 1 to 369)
  AUTHORS   Erasmus,M.F.
  TITLE     Direct Submission
  JOURNAL   Submitted (25-AUG-2023) Bioinformatics, Specifica, LLC, a Q2
            Solutions Company, 1607 Alcaldesa Street, Santa Fe, NM 87501, USA
COMMENT     GenBank staff is unable to verify sequence and/or annotation
            provided by the submitter.
            
            ##Assembly-Data-START##
            Assembly Method       :: Codon Code Aligner v. 11.0.1; SMRTools v.
                                     11.0
            Sequencing Technology :: PacBio; Sanger dideoxy sequencing
            ##Assembly-Data-END##
FEATURES             Location/Qualifiers
     source          1..369
                     /organism="synthetic construct"
                     /mol_type="other DNA"
                     /db_xref="taxon:32630"
                     /clone="SP_143-3-C8_VH"
ORIGIN      
        1 caggttcagc tggttcagtc tggtgccgaa gttaagaagc caggtgcctc tgttaaggtt
       61 tcttgcaagg tttctggtta ctctttcacc gatcattcta ttcattgggt tagacaggcc
      121 ccaggtaagg gtctggaatg gatgggtggt attaacccat acaccggtga taccatttac
      181 gcccagaagt tccagggtag agttaccatg accgaagata cctctaccga taccgcctac
      241 atggaactgt cttctctgaa gtctgaagat accgccgttt actactgcgc cagagatggt
      301 tacgatttct ggtctggttc ttacggtatg gatgtttggg gtcagggtac caccgttacc
      361 gtttcttct
//
LOCUS       OR488235                 321 bp    DNA     linear   SYN 25-AUG-2023
DEFINITION  UNVERIFIED: Synthetic construct clone SP_143-3-C8_VL sequence.
ACCESSION   OR488235
VERSION     OR488235
KEYWORDS    UNVERIFIED.
SOURCE      synthetic construct
  ORGANISM  synthetic construct
            other sequences; artificial sequences.
REFERENCE   1  (bases 1 to 321)
  AUTHORS   Erasmus,M.F.
  TITLE     Insights into Next Generation Sequencing Guided Antibody Selection
            Strategies
  JOURNAL   Unpublished
REFERENCE   2  (bases 1 to 321)
  AUTHORS   Erasmus,M.F.
  TITLE     Direct Submission
  JOURNAL   Submitted (25-AUG-2023) Bioinformatics, Specifica, LLC, a Q2
            Solutions Company, 1607 Alcaldesa Street, Santa Fe, NM 87501, USA
COMMENT     GenBank staff is unable to verify sequence and/or annotation
            provided by the submitter.
            
            ##Assembly-Data-START##
            Assembly Method       :: Codon Code Aligner v. 11.0.1; SMRTools v.
                                     11.0
            Sequencing Technology :: PacBio; Sanger dideoxy sequencing
            ##Assembly-Data-END##
FEATURES             Location/Qualifiers
     source          1..321
                     /organism="synthetic construct"
                     /mol_type="other DNA"
                     /db_xref="taxon:32630"
                     /clone="SP_143-3-C8_VL"
ORIGIN      
        1 gatattcaga tgacccagtc tccatcttct gtttctgcct ctgttggtga tagagttacc
       61 attacctgca gagcctctca ggatattgat acctacctgg cctggtacca gcagaagcca
      121 ggtaaggccc caaagctgct gatttacggt gcctctatta gagaatctgg tgttccatct
      181 agattctctg gttctggttc tggtaccgat ttcaccctga ccatttcttc tctgcagcca
      241 gaagatttcg ccaactacta ctgccatcag tacgccacct acccatggac cttcggtggt
      301 ggtaccaagg ttgaaattaa g
//
LOCUS       OR488236                 369 bp    DNA     linear   SYN 25-AUG-2023
DEFINITION  UNVERIFIED: Synthetic construct clone SP_144-3-C9_VH sequence.
ACCESSION   OR488236
VERSION     OR488236
KEYWORDS    UNVERIFIED.
SOURCE      synthetic construct
  ORGANISM  synthetic construct
            other sequences; artificial sequences.
REFERENCE   1  (bases 1 to 369)
  AUTHORS   Erasmus,M.F.
  TITLE     Insights into Next Generation Sequencing Guided Antibody Selection
            Strategies
  JOURNAL   Unpublished
REFERENCE   2  (bases 1 to 369)
  AUTHORS   Erasmus,M.F.
  TITLE     Direct Submission
  JOURNAL   Submitted (25-AUG-2023) Bioinformatics, Specifica, LLC, a Q2
            Solutions Company, 1607 Alcaldesa Street, Santa Fe, NM 87501, USA
COMMENT     GenBank staff is unable to verify sequence and/or annotation
            provided by the submitter.
            
            ##Assembly-Data-START##
            Assembly Method       :: Codon Code Aligner v. 11.0.1; SMRTools v.
                                     11.0
            Sequencing Technology :: PacBio; Sanger dideoxy sequencing
            ##Assembly-Data-END##
FEATURES             Location/Qualifiers
     source          1..369
                     /organism="synthetic construct"
                     /mol_type="other DNA"
                     /db_xref="taxon:32630"
                     /clone="SP_144-3-C9_VH"
ORIGIN      
        1 caggttcagc tggttcagtc tggtgccgaa gttaagaagc caggtgcctc tgttaaggtt
       61 tcttgcaagg tttctggtta ctctttcacc gatcattcta ttcattgggt tagacaggcc
      121 ccaggtaagg gtctggaatg gatgggtggt attaacccat acaccggtga taccatttac
      181 gcccagaagt tccagggtag agttaccatg accgaagata cctctaccga taccgcctac
      241 atggaactgt cttctctgaa gtctgaagat accgccgttt actactgcgc cagagatggt
      301 tacgatttct ggtctggttc ttacggtatg gatgtttggg gtcagggtac caccgttacc
      361 gtttcttct
//
LOCUS       OR488237                 321 bp    DNA     linear   SYN 25-AUG-2023
DEFINITION  UNVERIFIED: Synthetic construct clone SP_144-3-C9_VL sequence.
ACCESSION   OR488237
VERSION     OR488237
KEYWORDS    UNVERIFIED.
SOURCE      synthetic construct
  ORGANISM  synthetic construct
            other sequences; artificial sequences.
REFERENCE   1  (bases 1 to 321)
  AUTHORS   Erasmus,M.F.
  TITLE     Insights into Next Generation Sequencing Guided Antibody Selection
            Strategies
  JOURNAL   Unpublished
REFERENCE   2  (bases 1 to 321)
  AUTHORS   Erasmus,M.F.
  TITLE     Direct Submission
  JOURNAL   Submitted (25-AUG-2023) Bioinformatics, Specifica, LLC, a Q2
            Solutions Company, 1607 Alcaldesa Street, Santa Fe, NM 87501, USA
COMMENT     GenBank staff is unable to verify sequence and/or annotation
            provided by the submitter.
            
            ##Assembly-Data-START##
            Assembly Method       :: Codon Code Aligner v. 11.0.1; SMRTools v.
                                     11.0
            Sequencing Technology :: PacBio; Sanger dideoxy sequencing
            ##Assembly-Data-END##
FEATURES             Location/Qualifiers
     source          1..321
                     /organism="synthetic construct"
                     /mol_type="other DNA"
                     /db_xref="taxon:32630"
                     /clone="SP_144-3-C9_VL"
ORIGIN      
        1 gatattcaga tgacccagtc tccatcttct gtttctgcct ctgttggtga tagagttacc
       61 attacctgca gagcctctga aggtatttct aactacctgg cctggtacca gcagaagcca
      121 ggtaaggccc caaagctgct gatttacggt gcctctacca gagcctctgg tgttccatct
      181 agattctctg gttctggttc tggtaccgat ttcaccctga ccatttcttc tctgcagcca
      241 gaagatttcg ccaactacta ctgccaggaa tactcttctt acccatggac cttcggtggt
      301 ggtgccaagg ttgaaattaa g
//
LOCUS       OR488238                 369 bp    DNA     linear   SYN 25-AUG-2023
DEFINITION  UNVERIFIED: Synthetic construct clone SP_145-3-C10_VH sequence.
ACCESSION   OR488238
VERSION     OR488238
KEYWORDS    UNVERIFIED.
SOURCE      synthetic construct
  ORGANISM  synthetic construct
            other sequences; artificial sequences.
REFERENCE   1  (bases 1 to 369)
  AUTHORS   Erasmus,M.F.
  TITLE     Insights into Next Generation Sequencing Guided Antibody Selection
            Strategies
  JOURNAL   Unpublished
REFERENCE   2  (bases 1 to 369)
  AUTHORS   Erasmus,M.F.
  TITLE     Direct Submission
  JOURNAL   Submitted (25-AUG-2023) Bioinformatics, Specifica, LLC, a Q2
            Solutions Company, 1607 Alcaldesa Street, Santa Fe, NM 87501, USA
COMMENT     GenBank staff is unable to verify sequence and/or annotation
            provided by the submitter.
            
            ##Assembly-Data-START##
            Assembly Method       :: Codon Code Aligner v. 11.0.1; SMRTools v.
                                     11.0
            Sequencing Technology :: PacBio; Sanger dideoxy sequencing
            ##Assembly-Data-END##
FEATURES             Location/Qualifiers
     source          1..369
                     /organism="synthetic construct"
                     /mol_type="other DNA"
                     /db_xref="taxon:32630"
                     /clone="SP_145-3-C10_VH"
ORIGIN      
        1 caggttcagc tggttcagtc tggtgccgaa gttaagaagc caggtgcctc tgttaaggtt
       61 tcttgcaagg tttctggtta ctctttcacc gatcattcta ttcattgggt tagacaggcc
      121 ccaggtaagg gtctggaatg gatgggtggt attaacccat acaccggtga taccatttac
      181 gcccagaagt tccagggtag agttaccatg accgaagata cctctaccga taccgcctac
      241 atggaactgt cttctctgaa gtctgaagat accgccgttt actactgcgc cagagatggt
      301 tacgatttct ggtctggttc ttacggtatg gatgtttggg gtcagggtac caccgttacc
      361 gtttcttct
//
LOCUS       OR488239                 321 bp    DNA     linear   SYN 25-AUG-2023
DEFINITION  UNVERIFIED: Synthetic construct clone SP_145-3-C10_VL sequence.
ACCESSION   OR488239
VERSION     OR488239
KEYWORDS    UNVERIFIED.
SOURCE      synthetic construct
  ORGANISM  synthetic construct
            other sequences; artificial sequences.
REFERENCE   1  (bases 1 to 321)
  AUTHORS   Erasmus,M.F.
  TITLE     Insights into Next Generation Sequencing Guided Antibody Selection
            Strategies
  JOURNAL   Unpublished
REFERENCE   2  (bases 1 to 321)
  AUTHORS   Erasmus,M.F.
  TITLE     Direct Submission
  JOURNAL   Submitted (25-AUG-2023) Bioinformatics, Specifica, LLC, a Q2
            Solutions Company, 1607 Alcaldesa Street, Santa Fe, NM 87501, USA
COMMENT     GenBank staff is unable to verify sequence and/or annotation
            provided by the submitter.
            
            ##Assembly-Data-START##
            Assembly Method       :: Codon Code Aligner v. 11.0.1; SMRTools v.
                                     11.0
            Sequencing Technology :: PacBio; Sanger dideoxy sequencing
            ##Assembly-Data-END##
FEATURES             Location/Qualifiers
     source          1..321
                     /organism="synthetic construct"
                     /mol_type="other DNA"
                     /db_xref="taxon:32630"
                     /clone="SP_145-3-C10_VL"
ORIGIN      
        1 gatattcaga tgacccagtc tccatcttct gtttctgcct ctgttggtga tagagttacc
       61 attacctgca gagcctctca gaccattggt acctacctgg cctggtacca gcagaagcca
      121 ggtaaggccc caaagctgct gatttacatg ggttctggta gagtttctgg tgttccatct
      181 agattctctg gttctggttc tggtaccgat ttcaccctga ccatttcttc tctgcagcca
      241 gaagatttcg ccaactacta ctgccatcag tacgccacct acccatggac cttcggtggt
      301 ggtaccaagg ttgaaattaa g
//
LOCUS       OR488240                 369 bp    DNA     linear   SYN 25-AUG-2023
DEFINITION  UNVERIFIED: Synthetic construct clone SP_146-3-C11_VH sequence.
ACCESSION   OR488240
VERSION     OR488240
KEYWORDS    UNVERIFIED.
SOURCE      synthetic construct
  ORGANISM  synthetic construct
            other sequences; artificial sequences.
REFERENCE   1  (bases 1 to 369)
  AUTHORS   Erasmus,M.F.
  TITLE     Insights into Next Generation Sequencing Guided Antibody Selection
            Strategies
  JOURNAL   Unpublished
REFERENCE   2  (bases 1 to 369)
  AUTHORS   Erasmus,M.F.
  TITLE     Direct Submission
  JOURNAL   Submitted (25-AUG-2023) Bioinformatics, Specifica, LLC, a Q2
            Solutions Company, 1607 Alcaldesa Street, Santa Fe, NM 87501, USA
COMMENT     GenBank staff is unable to verify sequence and/or annotation
            provided by the submitter.
            
            ##Assembly-Data-START##
            Assembly Method       :: Codon Code Aligner v. 11.0.1; SMRTools v.
                                     11.0
            Sequencing Technology :: PacBio; Sanger dideoxy sequencing
            ##Assembly-Data-END##
FEATURES             Location/Qualifiers
     source          1..369
                     /organism="synthetic construct"
                     /mol_type="other DNA"
                     /db_xref="taxon:32630"
                     /clone="SP_146-3-C11_VH"
ORIGIN      
        1 caggttcagc tggttcagtc tggtgccgaa gttaagaagc caggtgcctc tgttaaggtt
       61 tcttgcaagg tttctggtta ctctttcacc gatcattcta ttcattgggt tagacaggcc
      121 ccaggtaagg gtctggaatg gatgggtggt attaacccat acaccggtga taccatttac
      181 gcccagaagt tccagggtag agttaccatg accgaagata cctctaccga taccgcctac
      241 atggaactgt cttctctgaa gtctgaagat accgccgttt actactgcgc cagagatggt
      301 tacgatttct ggtctggttc ttacggtatg gatgtttggg gtcagggtac caccgttacc
      361 gtttcttct
//
LOCUS       OR488241                 321 bp    DNA     linear   SYN 25-AUG-2023
DEFINITION  UNVERIFIED: Synthetic construct clone SP_146-3-C11_VL sequence.
ACCESSION   OR488241
VERSION     OR488241
KEYWORDS    UNVERIFIED.
SOURCE      synthetic construct
  ORGANISM  synthetic construct
            other sequences; artificial sequences.
REFERENCE   1  (bases 1 to 321)
  AUTHORS   Erasmus,M.F.
  TITLE     Insights into Next Generation Sequencing Guided Antibody Selection
            Strategies
  JOURNAL   Unpublished
REFERENCE   2  (bases 1 to 321)
  AUTHORS   Erasmus,M.F.
  TITLE     Direct Submission
  JOURNAL   Submitted (25-AUG-2023) Bioinformatics, Specifica, LLC, a Q2
            Solutions Company, 1607 Alcaldesa Street, Santa Fe, NM 87501, USA
COMMENT     GenBank staff is unable to verify sequence and/or annotation
            provided by the submitter.
            
            ##Assembly-Data-START##
            Assembly Method       :: Codon Code Aligner v. 11.0.1; SMRTools v.
                                     11.0
            Sequencing Technology :: PacBio; Sanger dideoxy sequencing
            ##Assembly-Data-END##
FEATURES             Location/Qualifiers
     source          1..321
                     /organism="synthetic construct"
                     /mol_type="other DNA"
                     /db_xref="taxon:32630"
                     /clone="SP_146-3-C11_VL"
ORIGIN      
        1 gatattcaga tgacccagtc tccatcttct gtttctgcct ctgttggtga tagagttacc
       61 attacctgca gagcctctca gccaatttct tcttacctgg cctggtacca gcagaagcca
      121 ggtaaggccc caaagctgct gatttacggt gcctcttctc tgcagccagg tgttccatct
      181 agattctctg gttctggttc tggtaccgat ttcaccctga ccatttcttc tctgcagcca
      241 gaagatttcg ccaactacta ctgccatcag tacgccacct acccatggac cttcggtggt
      301 ggtaccaagg ttgaaattaa g
//
LOCUS       OR488242                 369 bp    DNA     linear   SYN 25-AUG-2023
DEFINITION  UNVERIFIED: Synthetic construct clone SP_148-3-D1_VH sequence.
ACCESSION   OR488242
VERSION     OR488242
KEYWORDS    UNVERIFIED.
SOURCE      synthetic construct
  ORGANISM  synthetic construct
            other sequences; artificial sequences.
REFERENCE   1  (bases 1 to 369)
  AUTHORS   Erasmus,M.F.
  TITLE     Insights into Next Generation Sequencing Guided Antibody Selection
            Strategies
  JOURNAL   Unpublished
REFERENCE   2  (bases 1 to 369)
  AUTHORS   Erasmus,M.F.
  TITLE     Direct Submission
  JOURNAL   Submitted (25-AUG-2023) Bioinformatics, Specifica, LLC, a Q2
            Solutions Company, 1607 Alcaldesa Street, Santa Fe, NM 87501, USA
COMMENT     GenBank staff is unable to verify sequence and/or annotation
            provided by the submitter.
            
            ##Assembly-Data-START##
            Assembly Method       :: Codon Code Aligner v. 11.0.1; SMRTools v.
                                     11.0
            Sequencing Technology :: PacBio; Sanger dideoxy sequencing
            ##Assembly-Data-END##
FEATURES             Location/Qualifiers
     source          1..369
                     /organism="synthetic construct"
                     /mol_type="other DNA"
                     /db_xref="taxon:32630"
                     /clone="SP_148-3-D1_VH"
ORIGIN      
        1 caggttcagc tggttcagtc tggtgccgaa gttaagaagc caggtgcctc tgttaaggtt
       61 tcttgcaagg tttctggtta ctctttcacc gatcattcta ttcattgggt tagacaggcc
      121 ccaggtaagg gtctggaatg gatgggtggt attaacccat acaccggtga taccatttac
      181 gcccagaagt tccagggtag agttaccatg accgaagata cctctaccga taccgcctac
      241 atggaactgt cttctctgaa gtctgaagat accgccgttt actactgcgc cagagatggt
      301 tacggtgatt acagaggtct gtacggtatg gatgtttggg gtcagggtac cctggttacc
      361 gtttcttct
//
LOCUS       OR488243                 321 bp    DNA     linear   SYN 25-AUG-2023
DEFINITION  UNVERIFIED: Synthetic construct clone SP_148-3-D1_VL sequence.
ACCESSION   OR488243
VERSION     OR488243
KEYWORDS    UNVERIFIED.
SOURCE      synthetic construct
  ORGANISM  synthetic construct
            other sequences; artificial sequences.
REFERENCE   1  (bases 1 to 321)
  AUTHORS   Erasmus,M.F.
  TITLE     Insights into Next Generation Sequencing Guided Antibody Selection
            Strategies
  JOURNAL   Unpublished
REFERENCE   2  (bases 1 to 321)
  AUTHORS   Erasmus,M.F.
  TITLE     Direct Submission
  JOURNAL   Submitted (25-AUG-2023) Bioinformatics, Specifica, LLC, a Q2
            Solutions Company, 1607 Alcaldesa Street, Santa Fe, NM 87501, USA
COMMENT     GenBank staff is unable to verify sequence and/or annotation
            provided by the submitter.
            
            ##Assembly-Data-START##
            Assembly Method       :: Codon Code Aligner v. 11.0.1; SMRTools v.
                                     11.0
            Sequencing Technology :: PacBio; Sanger dideoxy sequencing
            ##Assembly-Data-END##
FEATURES             Location/Qualifiers
     source          1..321
                     /organism="synthetic construct"
                     /mol_type="other DNA"
                     /db_xref="taxon:32630"
                     /clone="SP_148-3-D1_VL"
ORIGIN      
        1 gatattcaga tgacccagtc tccatcttct gtttctgcct ctgttggtga tagagttacc
       61 attacctgca gagcctctca ggatattggt aactggctgg cctggtacca gcagaagcca
      121 ggtaaggccc caaagctgct gatttacgat gcctctatga gagttccagg tgttccatct
      181 agattctctg gttctggttc tggtaccgat ttcaccctga ccatttcttc tctgcagcca
      241 gaagatttcg ccaactacta ctgccatcag tacgccacct acccatggac cttcggtggt
      301 ggtaccaagg ttgaaattaa g
//
LOCUS       OR488244                 369 bp    DNA     linear   SYN 25-AUG-2023
DEFINITION  UNVERIFIED: Synthetic construct clone SP_149-3-D2_VH sequence.
ACCESSION   OR488244
VERSION     OR488244
KEYWORDS    UNVERIFIED.
SOURCE      synthetic construct
  ORGANISM  synthetic construct
            other sequences; artificial sequences.
REFERENCE   1  (bases 1 to 369)
  AUTHORS   Erasmus,M.F.
  TITLE     Insights into Next Generation Sequencing Guided Antibody Selection
            Strategies
  JOURNAL   Unpublished
REFERENCE   2  (bases 1 to 369)
  AUTHORS   Erasmus,M.F.
  TITLE     Direct Submission
  JOURNAL   Submitted (25-AUG-2023) Bioinformatics, Specifica, LLC, a Q2
            Solutions Company, 1607 Alcaldesa Street, Santa Fe, NM 87501, USA
COMMENT     GenBank staff is unable to verify sequence and/or annotation
            provided by the submitter.
            
            ##Assembly-Data-START##
            Assembly Method       :: Codon Code Aligner v. 11.0.1; SMRTools v.
                                     11.0
            Sequencing Technology :: PacBio; Sanger dideoxy sequencing
            ##Assembly-Data-END##
FEATURES             Location/Qualifiers
     source          1..369
                     /organism="synthetic construct"
                     /mol_type="other DNA"
                     /db_xref="taxon:32630"
                     /clone="SP_149-3-D2_VH"
ORIGIN      
        1 caggttcagc tggttcagtc tggtgccgaa gttaagaagc caggtgcctc tgttaaggtt
       61 tcttgcaagg tttctggtta ctctttcacc gatcattcta ttcattgggt tagacaggcc
      121 ccaggtaagg gtctggaatg gatgggtggt attaacccat acaccggtga taccatttac
      181 gcccagaagt tccagggtag agttaccatg accgaagata cctctaccga taccgcctac
      241 atggaactgt cttctctgaa gtctgaagat accgccgttt actactgcgc cagagatggt
      301 tacggtgatt acagaggtct gtacggtatg gatgtttggg gtcagggtac caccgttacc
      361 gtttcttct
//
LOCUS       OR488245                 321 bp    DNA     linear   SYN 25-AUG-2023
DEFINITION  UNVERIFIED: Synthetic construct clone SP_149-3-D2_VL sequence.
ACCESSION   OR488245
VERSION     OR488245
KEYWORDS    UNVERIFIED.
SOURCE      synthetic construct
  ORGANISM  synthetic construct
            other sequences; artificial sequences.
REFERENCE   1  (bases 1 to 321)
  AUTHORS   Erasmus,M.F.
  TITLE     Insights into Next Generation Sequencing Guided Antibody Selection
            Strategies
  JOURNAL   Unpublished
REFERENCE   2  (bases 1 to 321)
  AUTHORS   Erasmus,M.F.
  TITLE     Direct Submission
  JOURNAL   Submitted (25-AUG-2023) Bioinformatics, Specifica, LLC, a Q2
            Solutions Company, 1607 Alcaldesa Street, Santa Fe, NM 87501, USA
COMMENT     GenBank staff is unable to verify sequence and/or annotation
            provided by the submitter.
            
            ##Assembly-Data-START##
            Assembly Method       :: Codon Code Aligner v. 11.0.1; SMRTools v.
                                     11.0
            Sequencing Technology :: PacBio; Sanger dideoxy sequencing
            ##Assembly-Data-END##
FEATURES             Location/Qualifiers
     source          1..321
                     /organism="synthetic construct"
                     /mol_type="other DNA"
                     /db_xref="taxon:32630"
                     /clone="SP_149-3-D2_VL"
ORIGIN      
        1 gatattcaga tgacccagtc tccatcttct gtttctgcct ctgttggtga tagagttacc
       61 attacctgca gagcctctag agatatttct catcatctgg cctggtacca gcagaagcca
      121 ggtaaggccc caaagctgct gatttacgcc ggttcttcta gagcctctgg tgttccatct
      181 agattctctg gttctggttc tggtaccgat ttcaccctga ccatttcttc tctgcagcca
      241 gaagatttcg ccaactacta ctgccagcag tacggtgcct acccatggac cttcggtggt
      301 ggtaccaagg ttgaaattaa g
//
LOCUS       OR488246                 381 bp    DNA     linear   SYN 25-AUG-2023
DEFINITION  UNVERIFIED: Synthetic construct clone SP_15-1-B3_VH sequence.
ACCESSION   OR488246
VERSION     OR488246
KEYWORDS    UNVERIFIED.
SOURCE      synthetic construct
  ORGANISM  synthetic construct
            other sequences; artificial sequences.
REFERENCE   1  (bases 1 to 381)
  AUTHORS   Erasmus,M.F.
  TITLE     Insights into Next Generation Sequencing Guided Antibody Selection
            Strategies
  JOURNAL   Unpublished
REFERENCE   2  (bases 1 to 381)
  AUTHORS   Erasmus,M.F.
  TITLE     Direct Submission
  JOURNAL   Submitted (25-AUG-2023) Bioinformatics, Specifica, LLC, a Q2
            Solutions Company, 1607 Alcaldesa Street, Santa Fe, NM 87501, USA
COMMENT     GenBank staff is unable to verify sequence and/or annotation
            provided by the submitter.
            
            ##Assembly-Data-START##
            Assembly Method       :: Codon Code Aligner v. 11.0.1; SMRTools v.
                                     11.0
            Sequencing Technology :: PacBio; Sanger dideoxy sequencing
            ##Assembly-Data-END##
FEATURES             Location/Qualifiers
     source          1..381
                     /organism="synthetic construct"
                     /mol_type="other DNA"
                     /db_xref="taxon:32630"
                     /clone="SP_15-1-B3_VH"
ORIGIN      
        1 caggttcagc tggttcagtc tggtgccgaa gttaagaagc caggtgcctc tgttaaggtt
       61 tcttgcaagg tttctggtta ctctttcacc gatcattcta ttcattgggt tagacaggcc
      121 ccaggtaagg gtctggaatg gatgggtggt attaacccat acaccggtga taccatttac
      181 gcccagaagt tccagggtag agttaccatg accgaagata cctctaccga taccgcctac
      241 atggaactgt cttctctgaa gtctgaagat accgccgttt actactgcgc cagagatggt
      301 tactactacg attcttctgg tctgccaacc ggtgatgcct tcgatatttg gggtcagggt
      361 accatggtta ccgtttcttc t
//
LOCUS       OR488247                 321 bp    DNA     linear   SYN 25-AUG-2023
DEFINITION  UNVERIFIED: Synthetic construct clone SP_15-1-B3_VL sequence.
ACCESSION   OR488247
VERSION     OR488247
KEYWORDS    UNVERIFIED.
SOURCE      synthetic construct
  ORGANISM  synthetic construct
            other sequences; artificial sequences.
REFERENCE   1  (bases 1 to 321)
  AUTHORS   Erasmus,M.F.
  TITLE     Insights into Next Generation Sequencing Guided Antibody Selection
            Strategies
  JOURNAL   Unpublished
REFERENCE   2  (bases 1 to 321)
  AUTHORS   Erasmus,M.F.
  TITLE     Direct Submission
  JOURNAL   Submitted (25-AUG-2023) Bioinformatics, Specifica, LLC, a Q2
            Solutions Company, 1607 Alcaldesa Street, Santa Fe, NM 87501, USA
COMMENT     GenBank staff is unable to verify sequence and/or annotation
            provided by the submitter.
            
            ##Assembly-Data-START##
            Assembly Method       :: Codon Code Aligner v. 11.0.1; SMRTools v.
                                     11.0
            Sequencing Technology :: PacBio; Sanger dideoxy sequencing
            ##Assembly-Data-END##
FEATURES             Location/Qualifiers
     source          1..321
                     /organism="synthetic construct"
                     /mol_type="other DNA"
                     /db_xref="taxon:32630"
                     /clone="SP_15-1-B3_VL"
ORIGIN      
        1 gatattcaga tgacccagtc tccatcttct gtttctgcct ctgttggtga tagagttacc
       61 attacctgca gagcctctga agatattaga aactacctgg cctggtacca gcagaagcca
      121 ggtaaggccc caaagctgct gatttacggt gcctctaaca gagccattgg tattccatct
      181 agattctctg gttctggttc tggtaccgat ttcaccctga ccatttcttc tctgcagcca
      241 gaagatttcg ccaactacta ctgccatcag tacgccacct acccatggac cttcggtggt
      301 ggtaccaagg ttgaaattaa g
//
LOCUS       OR488248                 369 bp    DNA     linear   SYN 25-AUG-2023
DEFINITION  UNVERIFIED: Synthetic construct clone SP_150-3-D3_VH sequence.
ACCESSION   OR488248
VERSION     OR488248
KEYWORDS    UNVERIFIED.
SOURCE      synthetic construct
  ORGANISM  synthetic construct
            other sequences; artificial sequences.
REFERENCE   1  (bases 1 to 369)
  AUTHORS   Erasmus,M.F.
  TITLE     Insights into Next Generation Sequencing Guided Antibody Selection
            Strategies
  JOURNAL   Unpublished
REFERENCE   2  (bases 1 to 369)
  AUTHORS   Erasmus,M.F.
  TITLE     Direct Submission
  JOURNAL   Submitted (25-AUG-2023) Bioinformatics, Specifica, LLC, a Q2
            Solutions Company, 1607 Alcaldesa Street, Santa Fe, NM 87501, USA
COMMENT     GenBank staff is unable to verify sequence and/or annotation
            provided by the submitter.
            
            ##Assembly-Data-START##
            Assembly Method       :: Codon Code Aligner v. 11.0.1; SMRTools v.
                                     11.0
            Sequencing Technology :: PacBio; Sanger dideoxy sequencing
            ##Assembly-Data-END##
FEATURES             Location/Qualifiers
     source          1..369
                     /organism="synthetic construct"
                     /mol_type="other DNA"
                     /db_xref="taxon:32630"
                     /clone="SP_150-3-D3_VH"
ORIGIN      
        1 caggttcagc tggttcagtc tggtgccgaa gttaagaagc caggtgcctc tgttaaggtt
       61 tcttgcaagg tttctggtta ctctttcacc gatcattcta ttcattgggt tagacaggcc
      121 ccaggtaagg gtctggaatg gatgggtggt attaacccat acaccggtga taccatttac
      181 gcccagaagt tccagggtag agttaccatg accgaagata cctctaccga taccgcctac
      241 atggaactgt cttctctgaa gtctgaagat accgccgttt actactgcgc cagagatggt
      301 tacggtgatt acagaggtct gtacggtatg gatgtttggg gtcagggtac caccgttacc
      361 gtttcttct
//
LOCUS       OR488249                 321 bp    DNA     linear   SYN 25-AUG-2023
DEFINITION  UNVERIFIED: Synthetic construct clone SP_150-3-D3_VL sequence.
ACCESSION   OR488249
VERSION     OR488249
KEYWORDS    UNVERIFIED.
SOURCE      synthetic construct
  ORGANISM  synthetic construct
            other sequences; artificial sequences.
REFERENCE   1  (bases 1 to 321)
  AUTHORS   Erasmus,M.F.
  TITLE     Insights into Next Generation Sequencing Guided Antibody Selection
            Strategies
  JOURNAL   Unpublished
REFERENCE   2  (bases 1 to 321)
  AUTHORS   Erasmus,M.F.
  TITLE     Direct Submission
  JOURNAL   Submitted (25-AUG-2023) Bioinformatics, Specifica, LLC, a Q2
            Solutions Company, 1607 Alcaldesa Street, Santa Fe, NM 87501, USA
COMMENT     GenBank staff is unable to verify sequence and/or annotation
            provided by the submitter.
            
            ##Assembly-Data-START##
            Assembly Method       :: Codon Code Aligner v. 11.0.1; SMRTools v.
                                     11.0
            Sequencing Technology :: PacBio; Sanger dideoxy sequencing
            ##Assembly-Data-END##
FEATURES             Location/Qualifiers
     source          1..321
                     /organism="synthetic construct"
                     /mol_type="other DNA"
                     /db_xref="taxon:32630"
                     /clone="SP_150-3-D3_VL"
ORIGIN      
        1 gatattcaga tgacccagtc tccatcttct gtttctgcct ctgttggtga tagagttacc
       61 attacctgca gagcctctca ggccattggt aacgaactgg cctggtacca gcagaagcca
      121 ggtaaggccc caaagctgct gatttacaga gcctcttctc tggcctctgg tgttccatct
      181 agattctctg gttctggttc tggtaccgat ttcaccctga ccatttcttc tctgcagcca
      241 gaagatttcg ccaactacta ctgccatcag tacgccacct acccatggac cttcggtggt
      301 ggtaccaagg ttgaaattaa g
//
LOCUS       OR488250                 369 bp    DNA     linear   SYN 25-AUG-2023
DEFINITION  UNVERIFIED: Synthetic construct clone SP_247-5-D3_VH sequence.
ACCESSION   OR488250
VERSION     OR488250
KEYWORDS    UNVERIFIED.
SOURCE      synthetic construct
  ORGANISM  synthetic construct
            other sequences; artificial sequences.
REFERENCE   1  (bases 1 to 369)
  AUTHORS   Erasmus,M.F.
  TITLE     Insights into Next Generation Sequencing Guided Antibody Selection
            Strategies
  JOURNAL   Unpublished
REFERENCE   2  (bases 1 to 369)
  AUTHORS   Erasmus,M.F.
  TITLE     Direct Submission
  JOURNAL   Submitted (25-AUG-2023) Bioinformatics, Specifica, LLC, a Q2
            Solutions Company, 1607 Alcaldesa Street, Santa Fe, NM 87501, USA
COMMENT     GenBank staff is unable to verify sequence and/or annotation
            provided by the submitter.
            
            ##Assembly-Data-START##
            Assembly Method       :: Codon Code Aligner v. 11.0.1; SMRTools v.
                                     11.0
            Sequencing Technology :: PacBio; Sanger dideoxy sequencing
            ##Assembly-Data-END##
FEATURES             Location/Qualifiers
     source          1..369
                     /organism="synthetic construct"
                     /mol_type="other DNA"
                     /db_xref="taxon:32630"
                     /clone="SP_247-5-D3_VH"
ORIGIN      
        1 caggttcagc tggttcagtc tggtgccgaa gttaagaagc caggtgcctc tgttaaggtt
       61 tcttgcaagg tttctggtta ctctttcacc gatcattcta ttcattgggt tagacaggcc
      121 ccaggtaagg gtctggaatg gatgggtggt attaacccat acaccggtga taccatttac
      181 gcccagaagt tccagggtag agttaccatg accgaagata cctctaccga taccgcctac
      241 atggaactgt cttctctgaa gtctgaagat accgccgttt actactgcgc cagagatggt
      301 tacggtgatt acagaggtct gtacggtatg gatgtttggg gtcagggtgc ccaggttacc
      361 gtttcttct
//
LOCUS       OR488251                 321 bp    DNA     linear   SYN 25-AUG-2023
DEFINITION  UNVERIFIED: Synthetic construct clone SP_247-5-D3_VL sequence.
ACCESSION   OR488251
VERSION     OR488251
KEYWORDS    UNVERIFIED.
SOURCE      synthetic construct
  ORGANISM  synthetic construct
            other sequences; artificial sequences.
REFERENCE   1  (bases 1 to 321)
  AUTHORS   Erasmus,M.F.
  TITLE     Insights into Next Generation Sequencing Guided Antibody Selection
            Strategies
  JOURNAL   Unpublished
REFERENCE   2  (bases 1 to 321)
  AUTHORS   Erasmus,M.F.
  TITLE     Direct Submission
  JOURNAL   Submitted (25-AUG-2023) Bioinformatics, Specifica, LLC, a Q2
            Solutions Company, 1607 Alcaldesa Street, Santa Fe, NM 87501, USA
COMMENT     GenBank staff is unable to verify sequence and/or annotation
            provided by the submitter.
            
            ##Assembly-Data-START##
            Assembly Method       :: Codon Code Aligner v. 11.0.1; SMRTools v.
                                     11.0
            Sequencing Technology :: PacBio; Sanger dideoxy sequencing
            ##Assembly-Data-END##
FEATURES             Location/Qualifiers
     source          1..321
                     /organism="synthetic construct"
                     /mol_type="other DNA"
                     /db_xref="taxon:32630"
                     /clone="SP_247-5-D3_VL"
ORIGIN      
        1 gatattcaga tgacccagtc tccatcttct gtttctgcct ctgttggtga tagagttacc
       61 attacctgca gagcctctca ggccattggt aacgaactgg cctggtacca gcagaagcca
      121 ggtaaggccc caaagctgct gatttacaga gcctcttctc tggcctctgg tgttccatct
      181 agattctctg gttctggttc tggtaccgat ttcaccctga ccatttcttc tctgcagcca
      241 gaagatttcg ccaactacta ctgccatcag tacgccacct acccatggac cttcggtggt
      301 ggtaccaagg ttgaaattaa g
//
LOCUS       OR488252                 369 bp    DNA     linear   SYN 25-AUG-2023
DEFINITION  UNVERIFIED: Synthetic construct clone SP_151-3-D4_VH sequence.
ACCESSION   OR488252
VERSION     OR488252
KEYWORDS    UNVERIFIED.
SOURCE      synthetic construct
  ORGANISM  synthetic construct
            other sequences; artificial sequences.
REFERENCE   1  (bases 1 to 369)
  AUTHORS   Erasmus,M.F.
  TITLE     Insights into Next Generation Sequencing Guided Antibody Selection
            Strategies
  JOURNAL   Unpublished
REFERENCE   2  (bases 1 to 369)
  AUTHORS   Erasmus,M.F.
  TITLE     Direct Submission
  JOURNAL   Submitted (25-AUG-2023) Bioinformatics, Specifica, LLC, a Q2
            Solutions Company, 1607 Alcaldesa Street, Santa Fe, NM 87501, USA
COMMENT     GenBank staff is unable to verify sequence and/or annotation
            provided by the submitter.
            
            ##Assembly-Data-START##
            Assembly Method       :: Codon Code Aligner v. 11.0.1; SMRTools v.
                                     11.0
            Sequencing Technology :: PacBio; Sanger dideoxy sequencing
            ##Assembly-Data-END##
FEATURES             Location/Qualifiers
     source          1..369
                     /organism="synthetic construct"
                     /mol_type="other DNA"
                     /db_xref="taxon:32630"
                     /clone="SP_151-3-D4_VH"
ORIGIN      
        1 caggttcagc tggttcagtc tggtgccgaa gttaagaagc caggtgcctc tgttaaggtt
       61 tcttgcaagg tttctggtta ctctttcacc gatcattcta ttcattgggt tagacaggcc
      121 ccaggtaagg gtctggaatg gatgggtggt attaacccat acaccggtga taccatttac
      181 gcccagaagt tccagggtag agttaccatg accgaagata cctctaccga taccgcctac
      241 atggaactgt cttctctgaa gtctgaagat accgccgttt actactgcgc cagagatggt
      301 tacggtgatt acagaggtct gtacggtatg gatgtttggg gtcagggtac caccgttacc
      361 gtttcttct
//
LOCUS       OR488253                 321 bp    DNA     linear   SYN 25-AUG-2023
DEFINITION  UNVERIFIED: Synthetic construct clone SP_151-3-D4_VL sequence.
ACCESSION   OR488253
VERSION     OR488253
KEYWORDS    UNVERIFIED.
SOURCE      synthetic construct
  ORGANISM  synthetic construct
            other sequences; artificial sequences.
REFERENCE   1  (bases 1 to 321)
  AUTHORS   Erasmus,M.F.
  TITLE     Insights into Next Generation Sequencing Guided Antibody Selection
            Strategies
  JOURNAL   Unpublished
REFERENCE   2  (bases 1 to 321)
  AUTHORS   Erasmus,M.F.
  TITLE     Direct Submission
  JOURNAL   Submitted (25-AUG-2023) Bioinformatics, Specifica, LLC, a Q2
            Solutions Company, 1607 Alcaldesa Street, Santa Fe, NM 87501, USA
COMMENT     GenBank staff is unable to verify sequence and/or annotation
            provided by the submitter.
            
            ##Assembly-Data-START##
            Assembly Method       :: Codon Code Aligner v. 11.0.1; SMRTools v.
                                     11.0
            Sequencing Technology :: PacBio; Sanger dideoxy sequencing
            ##Assembly-Data-END##
FEATURES             Location/Qualifiers
     source          1..321
                     /organism="synthetic construct"
                     /mol_type="other DNA"
                     /db_xref="taxon:32630"
                     /clone="SP_151-3-D4_VL"
ORIGIN      
        1 gatattcaga tgacccagtc tccatcttct gtttctgcct ctgttggtga tagagttacc
       61 attacctgca gagcctctca ggccattggt tcttacctgg cctggtacca gcagaagcca
      121 ggtaaggccc caaagctgct gatttacaag gcctcttctc tggaaagagg tgttccatct
      181 agattctctg gttctggttc tggtaccgat ttcaccctga ccatttcttc tctgcagcca
      241 gaagatttcg ccaactacta ctgccatcag tacgccacct acccatggac cttcggtggt
      301 ggtaccaagg ttgaaattaa g
//
LOCUS       OR488254                 369 bp    DNA     linear   SYN 25-AUG-2023
DEFINITION  UNVERIFIED: Synthetic construct clone SP_152-3-D5_VH sequence.
ACCESSION   OR488254
VERSION     OR488254
KEYWORDS    UNVERIFIED.
SOURCE      synthetic construct
  ORGANISM  synthetic construct
            other sequences; artificial sequences.
REFERENCE   1  (bases 1 to 369)
  AUTHORS   Erasmus,M.F.
  TITLE     Insights into Next Generation Sequencing Guided Antibody Selection
            Strategies
  JOURNAL   Unpublished
REFERENCE   2  (bases 1 to 369)
  AUTHORS   Erasmus,M.F.
  TITLE     Direct Submission
  JOURNAL   Submitted (25-AUG-2023) Bioinformatics, Specifica, LLC, a Q2
            Solutions Company, 1607 Alcaldesa Street, Santa Fe, NM 87501, USA
COMMENT     GenBank staff is unable to verify sequence and/or annotation
            provided by the submitter.
            
            ##Assembly-Data-START##
            Assembly Method       :: Codon Code Aligner v. 11.0.1; SMRTools v.
                                     11.0
            Sequencing Technology :: PacBio; Sanger dideoxy sequencing
            ##Assembly-Data-END##
FEATURES             Location/Qualifiers
     source          1..369
                     /organism="synthetic construct"
                     /mol_type="other DNA"
                     /db_xref="taxon:32630"
                     /clone="SP_152-3-D5_VH"
ORIGIN      
        1 caggttcagc tggttcagtc tggtgccgaa gttaagaagc caggtgcctc tgttaaggtt
       61 tcttgcaagg tttctggtta ctctttcacc gatcattcta ttcattgggt tagacaggcc
      121 ccaggtaagg gtctggaatg gatgggtggt attaacccat acaccggtga taccatttac
      181 gcccagaagt tccagggtag agttaccatg accgaagata cctctaccga taccgcctac
      241 atggaactgt cttctctgaa gtctgaagat accgccgttt actactgcgc cagagatggt
      301 tacggtgatt acagaggtct gtacggtatg gatgtttggg gtcagggtac caccgttacc
      361 gtttcttct
//
LOCUS       OR488255                 321 bp    DNA     linear   SYN 25-AUG-2023
DEFINITION  UNVERIFIED: Synthetic construct clone SP_152-3-D5_VL sequence.
ACCESSION   OR488255
VERSION     OR488255
KEYWORDS    UNVERIFIED.
SOURCE      synthetic construct
  ORGANISM  synthetic construct
            other sequences; artificial sequences.
REFERENCE   1  (bases 1 to 321)
  AUTHORS   Erasmus,M.F.
  TITLE     Insights into Next Generation Sequencing Guided Antibody Selection
            Strategies
  JOURNAL   Unpublished
REFERENCE   2  (bases 1 to 321)
  AUTHORS   Erasmus,M.F.
  TITLE     Direct Submission
  JOURNAL   Submitted (25-AUG-2023) Bioinformatics, Specifica, LLC, a Q2
            Solutions Company, 1607 Alcaldesa Street, Santa Fe, NM 87501, USA
COMMENT     GenBank staff is unable to verify sequence and/or annotation
            provided by the submitter.
            
            ##Assembly-Data-START##
            Assembly Method       :: Codon Code Aligner v. 11.0.1; SMRTools v.
                                     11.0
            Sequencing Technology :: PacBio; Sanger dideoxy sequencing
            ##Assembly-Data-END##
FEATURES             Location/Qualifiers
     source          1..321
                     /organism="synthetic construct"
                     /mol_type="other DNA"
                     /db_xref="taxon:32630"
                     /clone="SP_152-3-D5_VL"
ORIGIN      
        1 gatattcaga tgacccagtc tccatcttct gtttctgcct ctgttggtga tagagttacc
       61 attacctgca gagcctctca ggatattggt aaccatctgg cctggtacca gcagaagcca
      121 ggtaaggccc caaagctgct gatttacgaa gccaacaaga gaccatctgg tgttccatct
      181 agattctctg gttctggttc tggtaccgat ttcaccctga ccatttcttc tctgcagcca
      241 gaagatttcg ccaactacta ctgccatcag tacgccacct acccatggac cttcggtggt
      301 ggtaccaagg ttgaaattaa g
//
LOCUS       OR488256                 369 bp    DNA     linear   SYN 25-AUG-2023
DEFINITION  UNVERIFIED: Synthetic construct clone SP_153-3-D6_VH sequence.
ACCESSION   OR488256
VERSION     OR488256
KEYWORDS    UNVERIFIED.
SOURCE      synthetic construct
  ORGANISM  synthetic construct
            other sequences; artificial sequences.
REFERENCE   1  (bases 1 to 369)
  AUTHORS   Erasmus,M.F.
  TITLE     Insights into Next Generation Sequencing Guided Antibody Selection
            Strategies
  JOURNAL   Unpublished
REFERENCE   2  (bases 1 to 369)
  AUTHORS   Erasmus,M.F.
  TITLE     Direct Submission
  JOURNAL   Submitted (25-AUG-2023) Bioinformatics, Specifica, LLC, a Q2
            Solutions Company, 1607 Alcaldesa Street, Santa Fe, NM 87501, USA
COMMENT     GenBank staff is unable to verify sequence and/or annotation
            provided by the submitter.
            
            ##Assembly-Data-START##
            Assembly Method       :: Codon Code Aligner v. 11.0.1; SMRTools v.
                                     11.0
            Sequencing Technology :: PacBio; Sanger dideoxy sequencing
            ##Assembly-Data-END##
FEATURES             Location/Qualifiers
     source          1..369
                     /organism="synthetic construct"
                     /mol_type="other DNA"
                     /db_xref="taxon:32630"
                     /clone="SP_153-3-D6_VH"
ORIGIN      
        1 caggttcagc tggttcagtc tggtgccgaa gttaagaagc caggtgcctc tgttaaggtt
       61 tcttgcaagg tttctggtta ctctttcacc gatcattcta ttcattgggt tagacaggcc
      121 ccaggtaagg gtctggaatg gatgggtggt attaacccat acaccggtga taccatttac
      181 gcccagaagt tccagggtag agttaccatg accgaagata cctctaccga taccgcctac
      241 atggaactgt cttctctgaa gtctgaagat accgccgttt actactgcgc cagagatggt
      301 tacggtgatt acagaggtct gtacggtatg gatgtttggg gtcagggtac caccgttacc
      361 gtttcttct
//
LOCUS       OR488257                 321 bp    DNA     linear   SYN 25-AUG-2023
DEFINITION  UNVERIFIED: Synthetic construct clone SP_153-3-D6_VL sequence.
ACCESSION   OR488257
VERSION     OR488257
KEYWORDS    UNVERIFIED.
SOURCE      synthetic construct
  ORGANISM  synthetic construct
            other sequences; artificial sequences.
REFERENCE   1  (bases 1 to 321)
  AUTHORS   Erasmus,M.F.
  TITLE     Insights into Next Generation Sequencing Guided Antibody Selection
            Strategies
  JOURNAL   Unpublished
REFERENCE   2  (bases 1 to 321)
  AUTHORS   Erasmus,M.F.
  TITLE     Direct Submission
  JOURNAL   Submitted (25-AUG-2023) Bioinformatics, Specifica, LLC, a Q2
            Solutions Company, 1607 Alcaldesa Street, Santa Fe, NM 87501, USA
COMMENT     GenBank staff is unable to verify sequence and/or annotation
            provided by the submitter.
            
            ##Assembly-Data-START##
            Assembly Method       :: Codon Code Aligner v. 11.0.1; SMRTools v.
                                     11.0
            Sequencing Technology :: PacBio; Sanger dideoxy sequencing
            ##Assembly-Data-END##
FEATURES             Location/Qualifiers
     source          1..321
                     /organism="synthetic construct"
                     /mol_type="other DNA"
                     /db_xref="taxon:32630"
                     /clone="SP_153-3-D6_VL"
ORIGIN      
        1 gatattcaga tgacccagtc tccatcttct gtttctgcct ctgttggtga tagagttacc
       61 attacctgca gagcctctca gtctattggt tctttcctgg cctggtacca gcagaagcca
      121 ggtaaggccc caaagctgct gatttacggt gcctctaaca gagccattgg tattccatct
      181 agattctctg gttctggttc tggtaccgat ttcaccctga ccatttcttc tctgcagcca
      241 gaagatttcg ccaactacta ctgccatcag tacgccacct acccatggac cttcggtggt
      301 ggtaccaagg ttgaaattaa g
//
LOCUS       OR488258                 369 bp    DNA     linear   SYN 25-AUG-2023
DEFINITION  UNVERIFIED: Synthetic construct clone SP_154-3-D7_VH sequence.
ACCESSION   OR488258
VERSION     OR488258
KEYWORDS    UNVERIFIED.
SOURCE      synthetic construct
  ORGANISM  synthetic construct
            other sequences; artificial sequences.
REFERENCE   1  (bases 1 to 369)
  AUTHORS   Erasmus,M.F.
  TITLE     Insights into Next Generation Sequencing Guided Antibody Selection
            Strategies
  JOURNAL   Unpublished
REFERENCE   2  (bases 1 to 369)
  AUTHORS   Erasmus,M.F.
  TITLE     Direct Submission
  JOURNAL   Submitted (25-AUG-2023) Bioinformatics, Specifica, LLC, a Q2
            Solutions Company, 1607 Alcaldesa Street, Santa Fe, NM 87501, USA
COMMENT     GenBank staff is unable to verify sequence and/or annotation
            provided by the submitter.
            
            ##Assembly-Data-START##
            Assembly Method       :: Codon Code Aligner v. 11.0.1; SMRTools v.
                                     11.0
            Sequencing Technology :: PacBio; Sanger dideoxy sequencing
            ##Assembly-Data-END##
FEATURES             Location/Qualifiers
     source          1..369
                     /organism="synthetic construct"
                     /mol_type="other DNA"
                     /db_xref="taxon:32630"
                     /clone="SP_154-3-D7_VH"
ORIGIN      
        1 caggttcagc tggttcagtc tggtgccgaa gttaagaagc caggtgcctc tgttaaggtt
       61 tcttgcaagg tttctggtta ctctttcacc gatcattcta ttcattgggt tagacaggcc
      121 ccaggtaagg gtctggaatg gatgggtggt attaacccat acaccggtga taccatttac
      181 gcccagaagt tccagggtag agttaccatg accgaagata cctctaccga taccgcctac
      241 atggaactgt cttctctgaa gtctgaagat accgccgttt actactgcgc cagagatggt
      301 tacggtgatt acagaggtct gtacggtatg gatgtttggg gtcagggtac caccgttacc
      361 gtttcttct
//
LOCUS       OR488259                 321 bp    DNA     linear   SYN 25-AUG-2023
DEFINITION  UNVERIFIED: Synthetic construct clone SP_154-3-D7_VL sequence.
ACCESSION   OR488259
VERSION     OR488259
KEYWORDS    UNVERIFIED.
SOURCE      synthetic construct
  ORGANISM  synthetic construct
            other sequences; artificial sequences.
REFERENCE   1  (bases 1 to 321)
  AUTHORS   Erasmus,M.F.
  TITLE     Insights into Next Generation Sequencing Guided Antibody Selection
            Strategies
  JOURNAL   Unpublished
REFERENCE   2  (bases 1 to 321)
  AUTHORS   Erasmus,M.F.
  TITLE     Direct Submission
  JOURNAL   Submitted (25-AUG-2023) Bioinformatics, Specifica, LLC, a Q2
            Solutions Company, 1607 Alcaldesa Street, Santa Fe, NM 87501, USA
COMMENT     GenBank staff is unable to verify sequence and/or annotation
            provided by the submitter.
            
            ##Assembly-Data-START##
            Assembly Method       :: Codon Code Aligner v. 11.0.1; SMRTools v.
                                     11.0
            Sequencing Technology :: PacBio; Sanger dideoxy sequencing
            ##Assembly-Data-END##
FEATURES             Location/Qualifiers
     source          1..321
                     /organism="synthetic construct"
                     /mol_type="other DNA"
                     /db_xref="taxon:32630"
                     /clone="SP_154-3-D7_VL"
ORIGIN      
        1 gatattcaga tgacccagtc tccatcttct gtttctgcct ctgttggtga tagagttacc
       61 attacctgca gagcctctca gtctctgtct ggttacctgg cctggtacca gcagaagcca
      121 ggtaaggccc caaagctgct gatttacacc gcctctaaca gagccgccgg tgttccatct
      181 agattctctg gttctggttc tggtaccgat ttcaccctga ccatttcttc tctgcagcca
      241 gaagatttcg ccaactacta ctgccatcag tacgccacct acccatggac cttcggtggt
      301 ggtaccaagg ttgaaattaa g
//
LOCUS       OR488260                 375 bp    DNA     linear   SYN 25-AUG-2023
DEFINITION  UNVERIFIED: Synthetic construct clone SP_155-3-D8_VH sequence.
ACCESSION   OR488260
VERSION     OR488260
KEYWORDS    UNVERIFIED.
SOURCE      synthetic construct
  ORGANISM  synthetic construct
            other sequences; artificial sequences.
REFERENCE   1  (bases 1 to 375)
  AUTHORS   Erasmus,M.F.
  TITLE     Insights into Next Generation Sequencing Guided Antibody Selection
            Strategies
  JOURNAL   Unpublished
REFERENCE   2  (bases 1 to 375)
  AUTHORS   Erasmus,M.F.
  TITLE     Direct Submission
  JOURNAL   Submitted (25-AUG-2023) Bioinformatics, Specifica, LLC, a Q2
            Solutions Company, 1607 Alcaldesa Street, Santa Fe, NM 87501, USA
COMMENT     GenBank staff is unable to verify sequence and/or annotation
            provided by the submitter.
            
            ##Assembly-Data-START##
            Assembly Method       :: Codon Code Aligner v. 11.0.1; SMRTools v.
                                     11.0
            Sequencing Technology :: PacBio; Sanger dideoxy sequencing
            ##Assembly-Data-END##
FEATURES             Location/Qualifiers
     source          1..375
                     /organism="synthetic construct"
                     /mol_type="other DNA"
                     /db_xref="taxon:32630"
                     /clone="SP_155-3-D8_VH"
ORIGIN      
        1 caggttcagc tggttcagtc tggtgccgaa gttaagaagc caggtgcctc tgttaaggtt
       61 tcttgcaagg tttctggtta ctctttcacc gatcattcta ttcattgggt tagacaggcc
      121 ccaggtaagg gtctggaatg gatgggtggt attaacccat acaccggtga taccatttac
      181 gcccagaagt tccagggtag agttaccatg accgaagata cctctaccga taccgcctac
      241 atggaactgt cttctctgaa gtctgaagat accgccgttt actactgcgc cagagatggt
      301 tacggttctg gttctccatc ttactactac ggtatggatg tttggggtca gggtaccacc
      361 gttaccgttt cttct
//
LOCUS       OR488261                 321 bp    DNA     linear   SYN 25-AUG-2023
DEFINITION  UNVERIFIED: Synthetic construct clone SP_155-3-D8_VL sequence.
ACCESSION   OR488261
VERSION     OR488261
KEYWORDS    UNVERIFIED.
SOURCE      synthetic construct
  ORGANISM  synthetic construct
            other sequences; artificial sequences.
REFERENCE   1  (bases 1 to 321)
  AUTHORS   Erasmus,M.F.
  TITLE     Insights into Next Generation Sequencing Guided Antibody Selection
            Strategies
  JOURNAL   Unpublished
REFERENCE   2  (bases 1 to 321)
  AUTHORS   Erasmus,M.F.
  TITLE     Direct Submission
  JOURNAL   Submitted (25-AUG-2023) Bioinformatics, Specifica, LLC, a Q2
            Solutions Company, 1607 Alcaldesa Street, Santa Fe, NM 87501, USA
COMMENT     GenBank staff is unable to verify sequence and/or annotation
            provided by the submitter.
            
            ##Assembly-Data-START##
            Assembly Method       :: Codon Code Aligner v. 11.0.1; SMRTools v.
                                     11.0
            Sequencing Technology :: PacBio; Sanger dideoxy sequencing
            ##Assembly-Data-END##
FEATURES             Location/Qualifiers
     source          1..321
                     /organism="synthetic construct"
                     /mol_type="other DNA"
                     /db_xref="taxon:32630"
                     /clone="SP_155-3-D8_VL"
ORIGIN      
        1 gatattcaga tgacccagtc tccatcttct gtttctgcct ctgttggtga tagagttacc
       61 attacctgca gagcctctca gaccattggt acctacctgg cctggtacca gcagaagcca
      121 ggtaaggccc caaagctgct gatttacgcc tcttctaacc tggcctctgg tgttccatct
      181 agattctctg gttctggttc tggtaccgat ttcaccctga ccatttcttc tctgcagcca
      241 gaagatttcg ccaactacta ctgccatcag tacgccacct acccatggac cttcggtggt
      301 ggtaccaagg ttgaaattaa g
//
LOCUS       OR488262                 378 bp    DNA     linear   SYN 25-AUG-2023
DEFINITION  UNVERIFIED: Synthetic construct clone SP_156-3-D9_VH sequence.
ACCESSION   OR488262
VERSION     OR488262
KEYWORDS    UNVERIFIED.
SOURCE      synthetic construct
  ORGANISM  synthetic construct
            other sequences; artificial sequences.
REFERENCE   1  (bases 1 to 378)
  AUTHORS   Erasmus,M.F.
  TITLE     Insights into Next Generation Sequencing Guided Antibody Selection
            Strategies
  JOURNAL   Unpublished
REFERENCE   2  (bases 1 to 378)
  AUTHORS   Erasmus,M.F.
  TITLE     Direct Submission
  JOURNAL   Submitted (25-AUG-2023) Bioinformatics, Specifica, LLC, a Q2
            Solutions Company, 1607 Alcaldesa Street, Santa Fe, NM 87501, USA
COMMENT     GenBank staff is unable to verify sequence and/or annotation
            provided by the submitter.
            
            ##Assembly-Data-START##
            Assembly Method       :: Codon Code Aligner v. 11.0.1; SMRTools v.
                                     11.0
            Sequencing Technology :: PacBio; Sanger dideoxy sequencing
            ##Assembly-Data-END##
FEATURES             Location/Qualifiers
     source          1..378
                     /organism="synthetic construct"
                     /mol_type="other DNA"
                     /db_xref="taxon:32630"
                     /clone="SP_156-3-D9_VH"
ORIGIN      
        1 caggttcagc tggttcagtc tggtgccgaa gttaagaagc caggtgcctc tgttaaggtt
       61 tcttgcaagg tttctggtta ctctttcacc gatcattcta ttcattgggt tagacaggcc
      121 ccaggtaagg gtctggaatg gatgggtggt attaacccat acaccggtga taccatttac
      181 gcccagaagt tccagggtag agttaccatg accgaagata cctctaccga taccgcctac
      241 atggaactgt cttctctgaa gtctgaagat accgccgttt actactgcgc cagagatggt
      301 tactctggtt acgaatcttc ttactactac tacggtatgg atgtttgggg tcagggtacc
      361 accgttaccg tttcttct
//
LOCUS       OR488263                 321 bp    DNA     linear   SYN 25-AUG-2023
DEFINITION  UNVERIFIED: Synthetic construct clone SP_156-3-D9_VL sequence.
ACCESSION   OR488263
VERSION     OR488263
KEYWORDS    UNVERIFIED.
SOURCE      synthetic construct
  ORGANISM  synthetic construct
            other sequences; artificial sequences.
REFERENCE   1  (bases 1 to 321)
  AUTHORS   Erasmus,M.F.
  TITLE     Insights into Next Generation Sequencing Guided Antibody Selection
            Strategies
  JOURNAL   Unpublished
REFERENCE   2  (bases 1 to 321)
  AUTHORS   Erasmus,M.F.
  TITLE     Direct Submission
  JOURNAL   Submitted (25-AUG-2023) Bioinformatics, Specifica, LLC, a Q2
            Solutions Company, 1607 Alcaldesa Street, Santa Fe, NM 87501, USA
COMMENT     GenBank staff is unable to verify sequence and/or annotation
            provided by the submitter.
            
            ##Assembly-Data-START##
            Assembly Method       :: Codon Code Aligner v. 11.0.1; SMRTools v.
                                     11.0
            Sequencing Technology :: PacBio; Sanger dideoxy sequencing
            ##Assembly-Data-END##
FEATURES             Location/Qualifiers
     source          1..321
                     /organism="synthetic construct"
                     /mol_type="other DNA"
                     /db_xref="taxon:32630"
                     /clone="SP_156-3-D9_VL"
ORIGIN      
        1 gatattcaga tgacccagtc tccatcttct gtttctgcct ctgttggtga tagagttacc
       61 attacctgca gagcctctca ggccattggt tcttacctgg cctggtacca gcagaagcca
      121 ggtaaggccc caaagctgct gatttacgcc tcttctaacc tggcctctgg tgttccatct
      181 agattctctg gttctggttc tggtaccgat ttcaccctga ccatttcttc tctgcagcca
      241 gaagatttcg ccaactacta ctgccatcag tacgccacct acccatggac cttcggtggt
      301 ggtaccaagg ttgaaattaa g
//
LOCUS       OR488264                 366 bp    DNA     linear   SYN 25-AUG-2023
DEFINITION  UNVERIFIED: Synthetic construct clone SP_157-3-D10_VH sequence.
ACCESSION   OR488264
VERSION     OR488264
KEYWORDS    UNVERIFIED.
SOURCE      synthetic construct
  ORGANISM  synthetic construct
            other sequences; artificial sequences.
REFERENCE   1  (bases 1 to 366)
  AUTHORS   Erasmus,M.F.
  TITLE     Insights into Next Generation Sequencing Guided Antibody Selection
            Strategies
  JOURNAL   Unpublished
REFERENCE   2  (bases 1 to 366)
  AUTHORS   Erasmus,M.F.
  TITLE     Direct Submission
  JOURNAL   Submitted (25-AUG-2023) Bioinformatics, Specifica, LLC, a Q2
            Solutions Company, 1607 Alcaldesa Street, Santa Fe, NM 87501, USA
COMMENT     GenBank staff is unable to verify sequence and/or annotation
            provided by the submitter.
            
            ##Assembly-Data-START##
            Assembly Method       :: Codon Code Aligner v. 11.0.1; SMRTools v.
                                     11.0
            Sequencing Technology :: PacBio; Sanger dideoxy sequencing
            ##Assembly-Data-END##
FEATURES             Location/Qualifiers
     source          1..366
                     /organism="synthetic construct"
                     /mol_type="other DNA"
                     /db_xref="taxon:32630"
                     /clone="SP_157-3-D10_VH"
ORIGIN      
        1 caggttcagc tggttcagtc tggtgccgaa gttaagaagc caggtgcctc tgttaaggtt
       61 tcttgcaagg tttctggtta ctctttcacc gatcattcta ttcattgggt tagacaggcc
      121 ccaggtaagg gtctggaatg gatgggtggt attaacccat acaccggtga taccatttac
      181 gcccagaagt tccagggtag agttaccatg accgaagata cctctaccga taccgcctac
      241 atggaactgt cttctctgaa gtctgaagat accgccgttt actactgcgc cagagatggt
      301 tactcttacg gttacctgtc tggtatggat gtttggggtc agggtaccac cgttaccgtt
      361 tcttct
//
LOCUS       OR488265                 321 bp    DNA     linear   SYN 25-AUG-2023
DEFINITION  UNVERIFIED: Synthetic construct clone SP_157-3-D10_VL sequence.
ACCESSION   OR488265
VERSION     OR488265
KEYWORDS    UNVERIFIED.
SOURCE      synthetic construct
  ORGANISM  synthetic construct
            other sequences; artificial sequences.
REFERENCE   1  (bases 1 to 321)
  AUTHORS   Erasmus,M.F.
  TITLE     Insights into Next Generation Sequencing Guided Antibody Selection
            Strategies
  JOURNAL   Unpublished
REFERENCE   2  (bases 1 to 321)
  AUTHORS   Erasmus,M.F.
  TITLE     Direct Submission
  JOURNAL   Submitted (25-AUG-2023) Bioinformatics, Specifica, LLC, a Q2
            Solutions Company, 1607 Alcaldesa Street, Santa Fe, NM 87501, USA
COMMENT     GenBank staff is unable to verify sequence and/or annotation
            provided by the submitter.
            
            ##Assembly-Data-START##
            Assembly Method       :: Codon Code Aligner v. 11.0.1; SMRTools v.
                                     11.0
            Sequencing Technology :: PacBio; Sanger dideoxy sequencing
            ##Assembly-Data-END##
FEATURES             Location/Qualifiers
     source          1..321
                     /organism="synthetic construct"
                     /mol_type="other DNA"
                     /db_xref="taxon:32630"
                     /clone="SP_157-3-D10_VL"
ORIGIN      
        1 gatattcaga tgacccagtc tccatcttct gtttctgcct ctgttggtga tagagttacc
       61 attacctgca gagcctctca gtctattggt acctacctgg cctggtacca gcagaagcca
      121 ggtaaggccc caaagctgct gatttactct ggttctaccc tgccatctgg tgttccatct
      181 agattctctg gttctggttc tggtaccgat ttcaccctga ccatttcttc tctgcagcca
      241 gaagatttcg ccaactacta ctgccatcag tacgccacct acccatggac cttcggtggt
      301 ggtaccaagg ttgaaattaa g
//
LOCUS       OR488266                 375 bp    DNA     linear   SYN 25-AUG-2023
DEFINITION  UNVERIFIED: Synthetic construct clone SP_158-3-D11_VH sequence.
ACCESSION   OR488266
VERSION     OR488266
KEYWORDS    UNVERIFIED.
SOURCE      synthetic construct
  ORGANISM  synthetic construct
            other sequences; artificial sequences.
REFERENCE   1  (bases 1 to 375)
  AUTHORS   Erasmus,M.F.
  TITLE     Insights into Next Generation Sequencing Guided Antibody Selection
            Strategies
  JOURNAL   Unpublished
REFERENCE   2  (bases 1 to 375)
  AUTHORS   Erasmus,M.F.
  TITLE     Direct Submission
  JOURNAL   Submitted (25-AUG-2023) Bioinformatics, Specifica, LLC, a Q2
            Solutions Company, 1607 Alcaldesa Street, Santa Fe, NM 87501, USA
COMMENT     GenBank staff is unable to verify sequence and/or annotation
            provided by the submitter.
            
            ##Assembly-Data-START##
            Assembly Method       :: Codon Code Aligner v. 11.0.1; SMRTools v.
                                     11.0
            Sequencing Technology :: PacBio; Sanger dideoxy sequencing
            ##Assembly-Data-END##
FEATURES             Location/Qualifiers
     source          1..375
                     /organism="synthetic construct"
                     /mol_type="other DNA"
                     /db_xref="taxon:32630"
                     /clone="SP_158-3-D11_VH"
ORIGIN      
        1 caggttcagc tggttcagtc tggtgccgaa gttaagaagc caggtgcctc tgttaaggtt
       61 tcttgcaagg tttctggtta ctctttcacc gatcattcta ttcattgggt tagacaggcc
      121 ccaggtaagg gtctggaatg gatgggtggt attaacccat acaccggtga taccatttac
      181 gcccagaagt tccagggtag agttaccatg accgaagata cctctaccga taccgcctac
      241 atggaactgt cttctctgaa gtctgaagat accgccgttt actactgcgc cagagatggt
      301 tactacggtt ctggtaccta ctactactac ggtatggatg tttggggtca gggtaccacc
      361 gttaccgttt cttct
//
LOCUS       OR488267                 321 bp    DNA     linear   SYN 25-AUG-2023
DEFINITION  UNVERIFIED: Synthetic construct clone SP_158-3-D11_VL sequence.
ACCESSION   OR488267
VERSION     OR488267
KEYWORDS    UNVERIFIED.
SOURCE      synthetic construct
  ORGANISM  synthetic construct
            other sequences; artificial sequences.
REFERENCE   1  (bases 1 to 321)
  AUTHORS   Erasmus,M.F.
  TITLE     Insights into Next Generation Sequencing Guided Antibody Selection
            Strategies
  JOURNAL   Unpublished
REFERENCE   2  (bases 1 to 321)
  AUTHORS   Erasmus,M.F.
  TITLE     Direct Submission
  JOURNAL   Submitted (25-AUG-2023) Bioinformatics, Specifica, LLC, a Q2
            Solutions Company, 1607 Alcaldesa Street, Santa Fe, NM 87501, USA
COMMENT     GenBank staff is unable to verify sequence and/or annotation
            provided by the submitter.
            
            ##Assembly-Data-START##
            Assembly Method       :: Codon Code Aligner v. 11.0.1; SMRTools v.
                                     11.0
            Sequencing Technology :: PacBio; Sanger dideoxy sequencing
            ##Assembly-Data-END##
FEATURES             Location/Qualifiers
     source          1..321
                     /organism="synthetic construct"
                     /mol_type="other DNA"
                     /db_xref="taxon:32630"
                     /clone="SP_158-3-D11_VL"
ORIGIN      
        1 gatattcaga tgacccagtc tccatcttct gtttctgcct ctgttggtga tagagttacc
       61 attacctgca gagcctctca ggatattggt aaccatctgg cctggtacca gcagaagcca
      121 ggtaaggccc caaagctgct gatttacgcc tcttctaacc tggcctctgg tgttccatct
      181 agattctctg gttctggttc tggtaccgat ttcaccctga ccatttcttc tctgcagcca
      241 gaagatttcg ccaactacta ctgccatcag tacgccacct acccatggac cttcggtggt
      301 ggtaccaagg ttgaaattaa g
//
LOCUS       OR488268                 381 bp    DNA     linear   SYN 25-AUG-2023
DEFINITION  UNVERIFIED: Synthetic construct clone SP_16-1-B4_VH sequence.
ACCESSION   OR488268
VERSION     OR488268
KEYWORDS    UNVERIFIED.
SOURCE      synthetic construct
  ORGANISM  synthetic construct
            other sequences; artificial sequences.
REFERENCE   1  (bases 1 to 381)
  AUTHORS   Erasmus,M.F.
  TITLE     Insights into Next Generation Sequencing Guided Antibody Selection
            Strategies
  JOURNAL   Unpublished
REFERENCE   2  (bases 1 to 381)
  AUTHORS   Erasmus,M.F.
  TITLE     Direct Submission
  JOURNAL   Submitted (25-AUG-2023) Bioinformatics, Specifica, LLC, a Q2
            Solutions Company, 1607 Alcaldesa Street, Santa Fe, NM 87501, USA
COMMENT     GenBank staff is unable to verify sequence and/or annotation
            provided by the submitter.
            
            ##Assembly-Data-START##
            Assembly Method       :: Codon Code Aligner v. 11.0.1; SMRTools v.
                                     11.0
            Sequencing Technology :: PacBio; Sanger dideoxy sequencing
            ##Assembly-Data-END##
FEATURES             Location/Qualifiers
     source          1..381
                     /organism="synthetic construct"
                     /mol_type="other DNA"
                     /db_xref="taxon:32630"
                     /clone="SP_16-1-B4_VH"
ORIGIN      
        1 caggttcagc tggttcagtc tggtgccgaa gttaagaagc caggtgcctc tgttaaggtt
       61 tcttgcaagg tttctggtta ctctttcacc gatcattcta ttcattgggt tagacaggcc
      121 ccaggtaagg gtctggaatg gatgggtggt attaacccat acaccggtga taccatttac
      181 gcccagaagt tccagggtag agttaccatg accgaagata cctctaccga taccgcctac
      241 atggaactgt cttctctgaa gtctgaagat accgccgttt actactgcgc cagagatggt
      301 tactactacg attcttctgg tctgccaacc ggtgatgcct tcgatatttg gggtcagggt
      361 accatggtta ccgtttcttc t
//
LOCUS       OR488269                 321 bp    DNA     linear   SYN 25-AUG-2023
DEFINITION  UNVERIFIED: Synthetic construct clone SP_16-1-B4_VL sequence.
ACCESSION   OR488269
VERSION     OR488269
KEYWORDS    UNVERIFIED.
SOURCE      synthetic construct
  ORGANISM  synthetic construct
            other sequences; artificial sequences.
REFERENCE   1  (bases 1 to 321)
  AUTHORS   Erasmus,M.F.
  TITLE     Insights into Next Generation Sequencing Guided Antibody Selection
            Strategies
  JOURNAL   Unpublished
REFERENCE   2  (bases 1 to 321)
  AUTHORS   Erasmus,M.F.
  TITLE     Direct Submission
  JOURNAL   Submitted (25-AUG-2023) Bioinformatics, Specifica, LLC, a Q2
            Solutions Company, 1607 Alcaldesa Street, Santa Fe, NM 87501, USA
COMMENT     GenBank staff is unable to verify sequence and/or annotation
            provided by the submitter.
            
            ##Assembly-Data-START##
            Assembly Method       :: Codon Code Aligner v. 11.0.1; SMRTools v.
                                     11.0
            Sequencing Technology :: PacBio; Sanger dideoxy sequencing
            ##Assembly-Data-END##
FEATURES             Location/Qualifiers
     source          1..321
                     /organism="synthetic construct"
                     /mol_type="other DNA"
                     /db_xref="taxon:32630"
                     /clone="SP_16-1-B4_VL"
ORIGIN      
        1 gatattcaga tgacccagtc tccatcttct gtttctgcct ctgttggtga tagagttacc
       61 attacctgca gagcctctca gtctatttct ggtcatctgg cctggtacca gcagaagcca
      121 ggtaaggccc caaagctgct gatttacggt gcctctaaca gagccattgg tattccatct
      181 agattctctg gttctggttc tggtaccgat ttcaccctga ccatttcttc tctgcagcca
      241 gaagatttcg ccaactacta ctgccatcag tacgccacct acccatggac cttcggtggt
      301 ggtaccaagg ttgaaattaa g
//
LOCUS       OR488270                 357 bp    DNA     linear   SYN 25-AUG-2023
DEFINITION  UNVERIFIED: Synthetic construct clone SP_160-3-E1_VH sequence.
ACCESSION   OR488270
VERSION     OR488270
KEYWORDS    UNVERIFIED.
SOURCE      synthetic construct
  ORGANISM  synthetic construct
            other sequences; artificial sequences.
REFERENCE   1  (bases 1 to 357)
  AUTHORS   Erasmus,M.F.
  TITLE     Insights into Next Generation Sequencing Guided Antibody Selection
            Strategies
  JOURNAL   Unpublished
REFERENCE   2  (bases 1 to 357)
  AUTHORS   Erasmus,M.F.
  TITLE     Direct Submission
  JOURNAL   Submitted (25-AUG-2023) Bioinformatics, Specifica, LLC, a Q2
            Solutions Company, 1607 Alcaldesa Street, Santa Fe, NM 87501, USA
COMMENT     GenBank staff is unable to verify sequence and/or annotation
            provided by the submitter.
            
            ##Assembly-Data-START##
            Assembly Method       :: Codon Code Aligner v. 11.0.1; SMRTools v.
                                     11.0
            Sequencing Technology :: PacBio; Sanger dideoxy sequencing
            ##Assembly-Data-END##
FEATURES             Location/Qualifiers
     source          1..357
                     /organism="synthetic construct"
                     /mol_type="other DNA"
                     /db_xref="taxon:32630"
                     /clone="SP_160-3-E1_VH"
ORIGIN      
        1 caggttcagc tggttcagtc tggtgccgaa gttaagaagc caggtgcctc tgttaaggtt
       61 tcttgcaagg tttctggtta cacctctcca gccaccattc attgggttag acaggcccca
      121 ggtaagggtc tggaatggat gggtggtatt tctccataca agggtgatac catttacgcc
      181 cagaagttcc agggtagagt taccatgacc gaagatacct ctaccgatac cgcctacatg
      241 gaactgtctt ctctgaagtc tgaagatacc gccgtttact actgcgccag agatgcctac
      301 ccatactact acggtatgga tgtttggggt cagggtacca ccgttaccgt ttcttct
//
LOCUS       OR488271                 321 bp    DNA     linear   SYN 25-AUG-2023
DEFINITION  UNVERIFIED: Synthetic construct clone SP_160-3-E1_VL sequence.
ACCESSION   OR488271
VERSION     OR488271
KEYWORDS    UNVERIFIED.
SOURCE      synthetic construct
  ORGANISM  synthetic construct
            other sequences; artificial sequences.
REFERENCE   1  (bases 1 to 321)
  AUTHORS   Erasmus,M.F.
  TITLE     Insights into Next Generation Sequencing Guided Antibody Selection
            Strategies
  JOURNAL   Unpublished
REFERENCE   2  (bases 1 to 321)
  AUTHORS   Erasmus,M.F.
  TITLE     Direct Submission
  JOURNAL   Submitted (25-AUG-2023) Bioinformatics, Specifica, LLC, a Q2
            Solutions Company, 1607 Alcaldesa Street, Santa Fe, NM 87501, USA
COMMENT     GenBank staff is unable to verify sequence and/or annotation
            provided by the submitter.
            
            ##Assembly-Data-START##
            Assembly Method       :: Codon Code Aligner v. 11.0.1; SMRTools v.
                                     11.0
            Sequencing Technology :: PacBio; Sanger dideoxy sequencing
            ##Assembly-Data-END##
FEATURES             Location/Qualifiers
     source          1..321
                     /organism="synthetic construct"
                     /mol_type="other DNA"
                     /db_xref="taxon:32630"
                     /clone="SP_160-3-E1_VL"
ORIGIN      
        1 gatattcaga tgacccagtc tccatcttct gtttctgcct ctgttggtga tagagttacc
       61 attacctgca gagcctctca ggatattggt aaccatctgg cctggtacca gcagaagcca
      121 ggtaaggccc caaagctgct gatttacgcc tcttctaacc tggcctctgg tgttccatct
      181 agattctctg gttctggttc tggtaccgat ttcaccctga ccatttcttc tctgcagcca
      241 gaagatttcg ccaactacta ctgccatcag tacgccacct acccatggac cttcggtggt
      301 ggtaccaagg ttgaaattaa g
//
LOCUS       OR488272                 354 bp    DNA     linear   SYN 25-AUG-2023
DEFINITION  UNVERIFIED: Synthetic construct clone SP_161-3-E2_VH sequence.
ACCESSION   OR488272
VERSION     OR488272
KEYWORDS    UNVERIFIED.
SOURCE      synthetic construct
  ORGANISM  synthetic construct
            other sequences; artificial sequences.
REFERENCE   1  (bases 1 to 354)
  AUTHORS   Erasmus,M.F.
  TITLE     Insights into Next Generation Sequencing Guided Antibody Selection
            Strategies
  JOURNAL   Unpublished
REFERENCE   2  (bases 1 to 354)
  AUTHORS   Erasmus,M.F.
  TITLE     Direct Submission
  JOURNAL   Submitted (25-AUG-2023) Bioinformatics, Specifica, LLC, a Q2
            Solutions Company, 1607 Alcaldesa Street, Santa Fe, NM 87501, USA
COMMENT     GenBank staff is unable to verify sequence and/or annotation
            provided by the submitter.
            
            ##Assembly-Data-START##
            Assembly Method       :: Codon Code Aligner v. 11.0.1; SMRTools v.
                                     11.0
            Sequencing Technology :: PacBio; Sanger dideoxy sequencing
            ##Assembly-Data-END##
FEATURES             Location/Qualifiers
     source          1..354
                     /organism="synthetic construct"
                     /mol_type="other DNA"
                     /db_xref="taxon:32630"
                     /clone="SP_161-3-E2_VH"
ORIGIN      
        1 caggttcagc tggttcagtc tggtgccgaa gttaagaagc caggtgcctc tgttaaggtt
       61 tcttgcaagg tttctggtta cacctctcca gccaccattc attgggttag acaggcccca
      121 ggtaagggtc tggaatggat gggtggtatt tctccataca agggtgatac catttacgcc
      181 cagaagttcc agggtagagt taccatgacc gaagatacct ctaccgatac cgcctacatg
      241 gaactgtctt ctctgaagtc tgaagatacc gccgtttact actgcgccag actgccatct
      301 ggttctaaca ccccagatta ctggggtcag ggtaccctgg ttaccgtttc ttct
//
LOCUS       OR488273                 321 bp    DNA     linear   SYN 25-AUG-2023
DEFINITION  UNVERIFIED: Synthetic construct clone SP_161-3-E2_VL sequence.
ACCESSION   OR488273
VERSION     OR488273
KEYWORDS    UNVERIFIED.
SOURCE      synthetic construct
  ORGANISM  synthetic construct
            other sequences; artificial sequences.
REFERENCE   1  (bases 1 to 321)
  AUTHORS   Erasmus,M.F.
  TITLE     Insights into Next Generation Sequencing Guided Antibody Selection
            Strategies
  JOURNAL   Unpublished
REFERENCE   2  (bases 1 to 321)
  AUTHORS   Erasmus,M.F.
  TITLE     Direct Submission
  JOURNAL   Submitted (25-AUG-2023) Bioinformatics, Specifica, LLC, a Q2
            Solutions Company, 1607 Alcaldesa Street, Santa Fe, NM 87501, USA
COMMENT     GenBank staff is unable to verify sequence and/or annotation
            provided by the submitter.
            
            ##Assembly-Data-START##
            Assembly Method       :: Codon Code Aligner v. 11.0.1; SMRTools v.
                                     11.0
            Sequencing Technology :: PacBio; Sanger dideoxy sequencing
            ##Assembly-Data-END##
FEATURES             Location/Qualifiers
     source          1..321
                     /organism="synthetic construct"
                     /mol_type="other DNA"
                     /db_xref="taxon:32630"
                     /clone="SP_161-3-E2_VL"
ORIGIN      
        1 gatattcaga tgacccagtc tccatcttct gtttctgcct ctgttggtga tagagttacc
       61 attacctgca gagcctctca gaacattttc agatacctgg cctggtacca gcagaagcca
      121 ggtaaggccc caaagctgct gatttacgat accttcaaca gagccaccgg tgttccatct
      181 agattctctg gttctggttc tggtaccgat ttcaccctga ccatttcttc tctgcagcca
      241 gaagatttcg ccaactacta ctgccagcag tacgatcagt acccaattac cttcggtggt
      301 ggtaccaagg ttgaaattaa g
//
LOCUS       OR488274                 363 bp    DNA     linear   SYN 25-AUG-2023
DEFINITION  UNVERIFIED: Synthetic construct clone SP_162-3-E3_VH sequence.
ACCESSION   OR488274
VERSION     OR488274
KEYWORDS    UNVERIFIED.
SOURCE      synthetic construct
  ORGANISM  synthetic construct
            other sequences; artificial sequences.
REFERENCE   1  (bases 1 to 363)
  AUTHORS   Erasmus,M.F.
  TITLE     Insights into Next Generation Sequencing Guided Antibody Selection
            Strategies
  JOURNAL   Unpublished
REFERENCE   2  (bases 1 to 363)
  AUTHORS   Erasmus,M.F.
  TITLE     Direct Submission
  JOURNAL   Submitted (25-AUG-2023) Bioinformatics, Specifica, LLC, a Q2
            Solutions Company, 1607 Alcaldesa Street, Santa Fe, NM 87501, USA
COMMENT     GenBank staff is unable to verify sequence and/or annotation
            provided by the submitter.
            
            ##Assembly-Data-START##
            Assembly Method       :: Codon Code Aligner v. 11.0.1; SMRTools v.
                                     11.0
            Sequencing Technology :: PacBio; Sanger dideoxy sequencing
            ##Assembly-Data-END##
FEATURES             Location/Qualifiers
     source          1..363
                     /organism="synthetic construct"
                     /mol_type="other DNA"
                     /db_xref="taxon:32630"
                     /clone="SP_162-3-E3_VH"
ORIGIN      
        1 caggttcagc tggttcagtc tggtgccgaa gttaagaagc caggtgcctc tgttaaggtt
       61 tcttgcaagg tttctggtta cccattcacc agatctacca ttcattgggt tagacaggcc
      121 ccaggtaagg gtctggaatg gatgggtggt attaacgccg gtaccggtga taccatttac
      181 gcccagaagt tccagggtag agttaccatg accgaagata cctctaccga taccgcctac
      241 atggaactgt cttctctgaa gtctgaagat accgccgttt actactgcgc cagagatggt
      301 tactcttctg gttactacgg tatggatgtt tggggtcagg gtaccaccgt taccgtttct
      361 tct
//
LOCUS       OR488275                 321 bp    DNA     linear   SYN 25-AUG-2023
DEFINITION  UNVERIFIED: Synthetic construct clone SP_162-3-E3_VL sequence.
ACCESSION   OR488275
VERSION     OR488275
KEYWORDS    UNVERIFIED.
SOURCE      synthetic construct
  ORGANISM  synthetic construct
            other sequences; artificial sequences.
REFERENCE   1  (bases 1 to 321)
  AUTHORS   Erasmus,M.F.
  TITLE     Insights into Next Generation Sequencing Guided Antibody Selection
            Strategies
  JOURNAL   Unpublished
REFERENCE   2  (bases 1 to 321)
  AUTHORS   Erasmus,M.F.
  TITLE     Direct Submission
  JOURNAL   Submitted (25-AUG-2023) Bioinformatics, Specifica, LLC, a Q2
            Solutions Company, 1607 Alcaldesa Street, Santa Fe, NM 87501, USA
COMMENT     GenBank staff is unable to verify sequence and/or annotation
            provided by the submitter.
            
            ##Assembly-Data-START##
            Assembly Method       :: Codon Code Aligner v. 11.0.1; SMRTools v.
                                     11.0
            Sequencing Technology :: PacBio; Sanger dideoxy sequencing
            ##Assembly-Data-END##
FEATURES             Location/Qualifiers
     source          1..321
                     /organism="synthetic construct"
                     /mol_type="other DNA"
                     /db_xref="taxon:32630"
                     /clone="SP_162-3-E3_VL"
ORIGIN      
        1 gatattcaga tgacccagtc tccatcttct gtttctgcct ctgttggtga tagagttacc
       61 attacctgca gagcctctca gaacattcat tcttacctgg cctggtacca gcagaagcca
      121 ggtaaggccc caaagctgct gatttacgaa gcctctaccc tgaagccagg tgttccatct
      181 agattctctg gttctggttc tggtaccgat ttcaccctga ccatttcttc tctgcagcca
      241 gaagatttcg ccaactacta ctgccatcag tacgccgcct acccatggac cttcggtggt
      301 ggtaccaagg ttgaaattaa g
//
LOCUS       OR488276                 366 bp    DNA     linear   SYN 25-AUG-2023
DEFINITION  UNVERIFIED: Synthetic construct clone SP_164-3-E5_VH sequence.
ACCESSION   OR488276
VERSION     OR488276
KEYWORDS    UNVERIFIED.
SOURCE      synthetic construct
  ORGANISM  synthetic construct
            other sequences; artificial sequences.
REFERENCE   1  (bases 1 to 366)
  AUTHORS   Erasmus,M.F.
  TITLE     Insights into Next Generation Sequencing Guided Antibody Selection
            Strategies
  JOURNAL   Unpublished
REFERENCE   2  (bases 1 to 366)
  AUTHORS   Erasmus,M.F.
  TITLE     Direct Submission
  JOURNAL   Submitted (25-AUG-2023) Bioinformatics, Specifica, LLC, a Q2
            Solutions Company, 1607 Alcaldesa Street, Santa Fe, NM 87501, USA
COMMENT     GenBank staff is unable to verify sequence and/or annotation
            provided by the submitter.
            
            ##Assembly-Data-START##
            Assembly Method       :: Codon Code Aligner v. 11.0.1; SMRTools v.
                                     11.0
            Sequencing Technology :: PacBio; Sanger dideoxy sequencing
            ##Assembly-Data-END##
FEATURES             Location/Qualifiers
     source          1..366
                     /organism="synthetic construct"
                     /mol_type="other DNA"
                     /db_xref="taxon:32630"
                     /clone="SP_164-3-E5_VH"
ORIGIN      
        1 caggttcagc tggttcagtc tggtgccgaa gttaagaagc caggtgcctc tgttaaggtt
       61 tcttgcaagg tttctggtta ctctttcacc gatcattcta ttcattgggt tagacaggcc
      121 ccaggtaagg gtctggaatg gatgggtggt attaacccat acaccggtga taccatttac
      181 gcccagaagt tccagggtag agttaccatg accgaagata cctctaccga taccgcctac
      241 atggaactgt cttctctgaa gtctgaagat accgccgttt actactgcgc cagagatggt
      301 tactcttacg gttacctgtc tggtatggat gtttggggtc agggtaccac cgttaccgtt
      361 tcttct
//
LOCUS       OR488277                 321 bp    DNA     linear   SYN 25-AUG-2023
DEFINITION  UNVERIFIED: Synthetic construct clone SP_164-3-E5_VL sequence.
ACCESSION   OR488277
VERSION     OR488277
KEYWORDS    UNVERIFIED.
SOURCE      synthetic construct
  ORGANISM  synthetic construct
            other sequences; artificial sequences.
REFERENCE   1  (bases 1 to 321)
  AUTHORS   Erasmus,M.F.
  TITLE     Insights into Next Generation Sequencing Guided Antibody Selection
            Strategies
  JOURNAL   Unpublished
REFERENCE   2  (bases 1 to 321)
  AUTHORS   Erasmus,M.F.
  TITLE     Direct Submission
  JOURNAL   Submitted (25-AUG-2023) Bioinformatics, Specifica, LLC, a Q2
            Solutions Company, 1607 Alcaldesa Street, Santa Fe, NM 87501, USA
COMMENT     GenBank staff is unable to verify sequence and/or annotation
            provided by the submitter.
            
            ##Assembly-Data-START##
            Assembly Method       :: Codon Code Aligner v. 11.0.1; SMRTools v.
                                     11.0
            Sequencing Technology :: PacBio; Sanger dideoxy sequencing
            ##Assembly-Data-END##
FEATURES             Location/Qualifiers
     source          1..321
                     /organism="synthetic construct"
                     /mol_type="other DNA"
                     /db_xref="taxon:32630"
                     /clone="SP_164-3-E5_VL"
ORIGIN      
        1 gatattcaga tgacccagtc tccatcttct gtttctgcct ctgttggtga tagagttacc
       61 attacctgca gagcctctca gccaatttct tcttacctgg cctggtacca gcagaagcca
      121 ggtaaggccc caaagctgct gatttacgaa gcctctaagc tgcagtctgg tgttccatct
      181 agattctctg gttctggttc tggtaccgat ttcaccctga ccatttcttc tctgcagcca
      241 gaagatttcg ccaactacta ctgccatcag tacgccacct acccatggac cttcggtggt
      301 ggtaccaagg ttgaaattaa g
//
LOCUS       OR488278                 366 bp    DNA     linear   SYN 25-AUG-2023
DEFINITION  UNVERIFIED: Synthetic construct clone SP_165-3-E6_VH sequence.
ACCESSION   OR488278
VERSION     OR488278
KEYWORDS    UNVERIFIED.
SOURCE      synthetic construct
  ORGANISM  synthetic construct
            other sequences; artificial sequences.
REFERENCE   1  (bases 1 to 366)
  AUTHORS   Erasmus,M.F.
  TITLE     Insights into Next Generation Sequencing Guided Antibody Selection
            Strategies
  JOURNAL   Unpublished
REFERENCE   2  (bases 1 to 366)
  AUTHORS   Erasmus,M.F.
  TITLE     Direct Submission
  JOURNAL   Submitted (25-AUG-2023) Bioinformatics, Specifica, LLC, a Q2
            Solutions Company, 1607 Alcaldesa Street, Santa Fe, NM 87501, USA
COMMENT     GenBank staff is unable to verify sequence and/or annotation
            provided by the submitter.
            
            ##Assembly-Data-START##
            Assembly Method       :: Codon Code Aligner v. 11.0.1; SMRTools v.
                                     11.0
            Sequencing Technology :: PacBio; Sanger dideoxy sequencing
            ##Assembly-Data-END##
FEATURES             Location/Qualifiers
     source          1..366
                     /organism="synthetic construct"
                     /mol_type="other DNA"
                     /db_xref="taxon:32630"
                     /clone="SP_165-3-E6_VH"
ORIGIN      
        1 caggttcagc tggttcagtc tggtgccgaa gttaagaagc caggtgcctc tgttaaggtt
       61 tcttgcaagg tttctggtta ctctttcacc gatcattcta ttcattgggt tagacaggcc
      121 ccaggtaagg gtctggaatg gatgggtggt attaacccat acaccggtga taccatttac
      181 gcccagaagt tccagggtag agttaccatg accgaagata cctctaccga taccgcctac
      241 atggaactgt cttctctgaa gtctgaagat accgccgttt actactgcgc cagagatggt
      301 tactcttacg gttacctgtc tggtatggat gtttggggtc agggtaccac cgttaccgtt
      361 tcttct
//
LOCUS       OR488279                 321 bp    DNA     linear   SYN 25-AUG-2023
DEFINITION  UNVERIFIED: Synthetic construct clone SP_165-3-E6_VL sequence.
ACCESSION   OR488279
VERSION     OR488279
KEYWORDS    UNVERIFIED.
SOURCE      synthetic construct
  ORGANISM  synthetic construct
            other sequences; artificial sequences.
REFERENCE   1  (bases 1 to 321)
  AUTHORS   Erasmus,M.F.
  TITLE     Insights into Next Generation Sequencing Guided Antibody Selection
            Strategies
  JOURNAL   Unpublished
REFERENCE   2  (bases 1 to 321)
  AUTHORS   Erasmus,M.F.
  TITLE     Direct Submission
  JOURNAL   Submitted (25-AUG-2023) Bioinformatics, Specifica, LLC, a Q2
            Solutions Company, 1607 Alcaldesa Street, Santa Fe, NM 87501, USA
COMMENT     GenBank staff is unable to verify sequence and/or annotation
            provided by the submitter.
            
            ##Assembly-Data-START##
            Assembly Method       :: Codon Code Aligner v. 11.0.1; SMRTools v.
                                     11.0
            Sequencing Technology :: PacBio; Sanger dideoxy sequencing
            ##Assembly-Data-END##
FEATURES             Location/Qualifiers
     source          1..321
                     /organism="synthetic construct"
                     /mol_type="other DNA"
                     /db_xref="taxon:32630"
                     /clone="SP_165-3-E6_VL"
ORIGIN      
        1 gatattcaga tgacccagtc tccatcttct gtttctgcct ctgttggtga tagagttacc
       61 attacctgca gagcctctca gggtatttct acctacctgg cctggtacca gcagaagcca
      121 ggtaaggccc caaagctgct gatttacgat gccgccacca gagccaccgg tattccatct
      181 agattctctg gttctggttc tggtaccgat ttcaccctga ccatttcttc tctgcagcca
      241 gaagatttcg ccaactacta ctgccagcag tactctaccc attcttggac cttcggtggt
      301 ggtaccaagg ttgaaattaa g
//
LOCUS       OR488280                 366 bp    DNA     linear   SYN 25-AUG-2023
DEFINITION  UNVERIFIED: Synthetic construct clone SP_166-3-E7_VH sequence.
ACCESSION   OR488280
VERSION     OR488280
KEYWORDS    UNVERIFIED.
SOURCE      synthetic construct
  ORGANISM  synthetic construct
            other sequences; artificial sequences.
REFERENCE   1  (bases 1 to 366)
  AUTHORS   Erasmus,M.F.
  TITLE     Insights into Next Generation Sequencing Guided Antibody Selection
            Strategies
  JOURNAL   Unpublished
REFERENCE   2  (bases 1 to 366)
  AUTHORS   Erasmus,M.F.
  TITLE     Direct Submission
  JOURNAL   Submitted (25-AUG-2023) Bioinformatics, Specifica, LLC, a Q2
            Solutions Company, 1607 Alcaldesa Street, Santa Fe, NM 87501, USA
COMMENT     GenBank staff is unable to verify sequence and/or annotation
            provided by the submitter.
            
            ##Assembly-Data-START##
            Assembly Method       :: Codon Code Aligner v. 11.0.1; SMRTools v.
                                     11.0
            Sequencing Technology :: PacBio; Sanger dideoxy sequencing
            ##Assembly-Data-END##
FEATURES             Location/Qualifiers
     source          1..366
                     /organism="synthetic construct"
                     /mol_type="other DNA"
                     /db_xref="taxon:32630"
                     /clone="SP_166-3-E7_VH"
ORIGIN      
        1 caggttcagc tggttcagtc tggtgccgaa gttaagaagc caggtgcctc tgttaaggtt
       61 tcttgcaagg tttctggtta caccttctct aaccatgcca ttcattgggt tagacaggcc
      121 ccaggtaagg gtctggaatg gatgggtggt attaacccaa acattggtga taccatttac
      181 gcccagaagt tccagggtag agttaccatg accgaagata cctctaccga taccgcctac
      241 atggaactgt cttctctgaa gtctgaagat accgccgttt actactgcgc cagagatggt
      301 tactcttacg gttacctgtc tggtatggat gtttggggtc agggtaccac cgttaccgtt
      361 tcttct
//
LOCUS       OR488281                 321 bp    DNA     linear   SYN 25-AUG-2023
DEFINITION  UNVERIFIED: Synthetic construct clone SP_166-3-E7_VL sequence.
ACCESSION   OR488281
VERSION     OR488281
KEYWORDS    UNVERIFIED.
SOURCE      synthetic construct
  ORGANISM  synthetic construct
            other sequences; artificial sequences.
REFERENCE   1  (bases 1 to 321)
  AUTHORS   Erasmus,M.F.
  TITLE     Insights into Next Generation Sequencing Guided Antibody Selection
            Strategies
  JOURNAL   Unpublished
REFERENCE   2  (bases 1 to 321)
  AUTHORS   Erasmus,M.F.
  TITLE     Direct Submission
  JOURNAL   Submitted (25-AUG-2023) Bioinformatics, Specifica, LLC, a Q2
            Solutions Company, 1607 Alcaldesa Street, Santa Fe, NM 87501, USA
COMMENT     GenBank staff is unable to verify sequence and/or annotation
            provided by the submitter.
            
            ##Assembly-Data-START##
            Assembly Method       :: Codon Code Aligner v. 11.0.1; SMRTools v.
                                     11.0
            Sequencing Technology :: PacBio; Sanger dideoxy sequencing
            ##Assembly-Data-END##
FEATURES             Location/Qualifiers
     source          1..321
                     /organism="synthetic construct"
                     /mol_type="other DNA"
                     /db_xref="taxon:32630"
                     /clone="SP_166-3-E7_VL"
ORIGIN      
        1 gatattcaga tgacccagtc tccatcttct gtttctgcct ctgttggtga tagagttacc
       61 attacctgca gagcctctag atctatttct ggttacctgg cctggtacca gcagaagcca
      121 ggtaaggccc caaagctgct gatttacgat gccaacgcca gagccaccgg tattccatct
      181 agattctctg gttctggttc tggtaccgat ttcaccctga ccatttcttc tctgcagcca
      241 gaagatttcg ccaactacta ctgccatcag tactctacct tcccatggac cttcggtggt
      301 ggtaccaagg ttgaaattaa g
//
LOCUS       OR488282                 366 bp    DNA     linear   SYN 25-AUG-2023
DEFINITION  UNVERIFIED: Synthetic construct clone SP_167-3-E8_VH sequence.
ACCESSION   OR488282
VERSION     OR488282
KEYWORDS    UNVERIFIED.
SOURCE      synthetic construct
  ORGANISM  synthetic construct
            other sequences; artificial sequences.
REFERENCE   1  (bases 1 to 366)
  AUTHORS   Erasmus,M.F.
  TITLE     Insights into Next Generation Sequencing Guided Antibody Selection
            Strategies
  JOURNAL   Unpublished
REFERENCE   2  (bases 1 to 366)
  AUTHORS   Erasmus,M.F.
  TITLE     Direct Submission
  JOURNAL   Submitted (25-AUG-2023) Bioinformatics, Specifica, LLC, a Q2
            Solutions Company, 1607 Alcaldesa Street, Santa Fe, NM 87501, USA
COMMENT     GenBank staff is unable to verify sequence and/or annotation
            provided by the submitter.
            
            ##Assembly-Data-START##
            Assembly Method       :: Codon Code Aligner v. 11.0.1; SMRTools v.
                                     11.0
            Sequencing Technology :: PacBio; Sanger dideoxy sequencing
            ##Assembly-Data-END##
FEATURES             Location/Qualifiers
     source          1..366
                     /organism="synthetic construct"
                     /mol_type="other DNA"
                     /db_xref="taxon:32630"
                     /clone="SP_167-3-E8_VH"
ORIGIN      
        1 caggttcagc tggttcagtc tggtgccgaa gttaagaagc caggtgcctc tgttaaggtt
       61 tcttgcaagg tttctggtta cattttctct aaccatgcca ttcattgggt tagacaggcc
      121 ccaggtaagg gtctggaatg gatgggtggt atttctccat ctgccggtga taccatttac
      181 gcccagaagt tccagggtag agttaccatg accgaagata cctctaccga taccgcctac
      241 atggaactgt cttctctgaa gtctgaagat accgccgttt actactgcgc cagagatggt
      301 tactcttacg gttacctgtc tggtatggat gtttggggtc agggtaccac cgttaccgtt
      361 tcttct
//
LOCUS       OR488283                 321 bp    DNA     linear   SYN 25-AUG-2023
DEFINITION  UNVERIFIED: Synthetic construct clone SP_167-3-E8_VL sequence.
ACCESSION   OR488283
VERSION     OR488283
KEYWORDS    UNVERIFIED.
SOURCE      synthetic construct
  ORGANISM  synthetic construct
            other sequences; artificial sequences.
REFERENCE   1  (bases 1 to 321)
  AUTHORS   Erasmus,M.F.
  TITLE     Insights into Next Generation Sequencing Guided Antibody Selection
            Strategies
  JOURNAL   Unpublished
REFERENCE   2  (bases 1 to 321)
  AUTHORS   Erasmus,M.F.
  TITLE     Direct Submission
  JOURNAL   Submitted (25-AUG-2023) Bioinformatics, Specifica, LLC, a Q2
            Solutions Company, 1607 Alcaldesa Street, Santa Fe, NM 87501, USA
COMMENT     GenBank staff is unable to verify sequence and/or annotation
            provided by the submitter.
            
            ##Assembly-Data-START##
            Assembly Method       :: Codon Code Aligner v. 11.0.1; SMRTools v.
                                     11.0
            Sequencing Technology :: PacBio; Sanger dideoxy sequencing
            ##Assembly-Data-END##
FEATURES             Location/Qualifiers
     source          1..321
                     /organism="synthetic construct"
                     /mol_type="other DNA"
                     /db_xref="taxon:32630"
                     /clone="SP_167-3-E8_VL"
ORIGIN      
        1 gatattcaga tgacccagtc tccatcttct gtttctgcct ctgttggtga tagagttacc
       61 attacctgca gagcctctca ggatattggt cattacctgg cctggtacca gcagaagcca
      121 ggtaaggccc caaagctgct gatttacgat acctctaagc tgcagtctgg tgttccatct
      181 agattctctg gttctggttc tggtaccgat ttcaccctga ccatttcttc tctgcagcca
      241 gaagatttcg ccaactacta ctgccaggaa tactcttctt acccatggac cttcggtggt
      301 ggtaccaagg ttgaaattaa g
//
LOCUS       OR488284                 366 bp    DNA     linear   SYN 25-AUG-2023
DEFINITION  UNVERIFIED: Synthetic construct clone SP_168-3-E9_VH sequence.
ACCESSION   OR488284
VERSION     OR488284
KEYWORDS    UNVERIFIED.
SOURCE      synthetic construct
  ORGANISM  synthetic construct
            other sequences; artificial sequences.
REFERENCE   1  (bases 1 to 366)
  AUTHORS   Erasmus,M.F.
  TITLE     Insights into Next Generation Sequencing Guided Antibody Selection
            Strategies
  JOURNAL   Unpublished
REFERENCE   2  (bases 1 to 366)
  AUTHORS   Erasmus,M.F.
  TITLE     Direct Submission
  JOURNAL   Submitted (25-AUG-2023) Bioinformatics, Specifica, LLC, a Q2
            Solutions Company, 1607 Alcaldesa Street, Santa Fe, NM 87501, USA
COMMENT     GenBank staff is unable to verify sequence and/or annotation
            provided by the submitter.
            
            ##Assembly-Data-START##
            Assembly Method       :: Codon Code Aligner v. 11.0.1; SMRTools v.
                                     11.0
            Sequencing Technology :: PacBio; Sanger dideoxy sequencing
            ##Assembly-Data-END##
FEATURES             Location/Qualifiers
     source          1..366
                     /organism="synthetic construct"
                     /mol_type="other DNA"
                     /db_xref="taxon:32630"
                     /clone="SP_168-3-E9_VH"
ORIGIN      
        1 caggttcagc tggttcagtc tggtgccgaa gttaagaagc caggtgcctc tgttaaggtt
       61 tcttgcaagg tttctggtta cccattctct aactacgcca ttcattgggt tagacaggcc
      121 ccaggtaagg gtctggaatg gatgggtggt attaacccaa acattggtga taccatttac
      181 gcccagaagt tccagggtag agttaccatg accgaagata cctctaccga taccgcctac
      241 atggaactgt cttctctgaa gtctgaagat accgccgttt actactgcgc cagagatggt
      301 tactcttacg gttacctgtc tggtatggat gtttggggtc agggtaccac cgttaccgtt
      361 tcttct
//
LOCUS       OR488285                 321 bp    DNA     linear   SYN 25-AUG-2023
DEFINITION  UNVERIFIED: Synthetic construct clone SP_168-3-E9_VL sequence.
ACCESSION   OR488285
VERSION     OR488285
KEYWORDS    UNVERIFIED.
SOURCE      synthetic construct
  ORGANISM  synthetic construct
            other sequences; artificial sequences.
REFERENCE   1  (bases 1 to 321)
  AUTHORS   Erasmus,M.F.
  TITLE     Insights into Next Generation Sequencing Guided Antibody Selection
            Strategies
  JOURNAL   Unpublished
REFERENCE   2  (bases 1 to 321)
  AUTHORS   Erasmus,M.F.
  TITLE     Direct Submission
  JOURNAL   Submitted (25-AUG-2023) Bioinformatics, Specifica, LLC, a Q2
            Solutions Company, 1607 Alcaldesa Street, Santa Fe, NM 87501, USA
COMMENT     GenBank staff is unable to verify sequence and/or annotation
            provided by the submitter.
            
            ##Assembly-Data-START##
            Assembly Method       :: Codon Code Aligner v. 11.0.1; SMRTools v.
                                     11.0
            Sequencing Technology :: PacBio; Sanger dideoxy sequencing
            ##Assembly-Data-END##
FEATURES             Location/Qualifiers
     source          1..321
                     /organism="synthetic construct"
                     /mol_type="other DNA"
                     /db_xref="taxon:32630"
                     /clone="SP_168-3-E9_VL"
ORIGIN      
        1 gatattcaga tgacccagtc tccatcttct gtttctgcct ctgttggtga tagagttacc
       61 attacctgca gagcctctca gggtattggt aagtacctgg cctggtacca gcagaagcca
      121 ggtaaggccc caaagctgct gatttacgat gtttcttcta gagttaccgg tgttccatct
      181 agattctctg gttctggttc tggtaccgat ttcaccctga ccatttcttc tctgcagcca
      241 gaagatttcg ccaactacta ctgccatcag tacgccacct acccatggac cttcggtggt
      301 ggtaccaagg ttgaaattaa g
//
LOCUS       OR488286                 366 bp    DNA     linear   SYN 25-AUG-2023
DEFINITION  UNVERIFIED: Synthetic construct clone SP_169-3-E10_VH sequence.
ACCESSION   OR488286
VERSION     OR488286
KEYWORDS    UNVERIFIED.
SOURCE      synthetic construct
  ORGANISM  synthetic construct
            other sequences; artificial sequences.
REFERENCE   1  (bases 1 to 366)
  AUTHORS   Erasmus,M.F.
  TITLE     Insights into Next Generation Sequencing Guided Antibody Selection
            Strategies
  JOURNAL   Unpublished
REFERENCE   2  (bases 1 to 366)
  AUTHORS   Erasmus,M.F.
  TITLE     Direct Submission
  JOURNAL   Submitted (25-AUG-2023) Bioinformatics, Specifica, LLC, a Q2
            Solutions Company, 1607 Alcaldesa Street, Santa Fe, NM 87501, USA
COMMENT     GenBank staff is unable to verify sequence and/or annotation
            provided by the submitter.
            
            ##Assembly-Data-START##
            Assembly Method       :: Codon Code Aligner v. 11.0.1; SMRTools v.
                                     11.0
            Sequencing Technology :: PacBio; Sanger dideoxy sequencing
            ##Assembly-Data-END##
FEATURES             Location/Qualifiers
     source          1..366
                     /organism="synthetic construct"
                     /mol_type="other DNA"
                     /db_xref="taxon:32630"
                     /clone="SP_169-3-E10_VH"
ORIGIN      
        1 caggttcagc tggttcagtc tggtgccgaa gttaagaagc caggtgcctc tgttaaggtt
       61 tcttgcaagg tttctggtta cccattcacc aactacgcca ttcattgggt tagacaggcc
      121 ccaggtaagg gtctggaatg gatgggtggt attaacccat ctctgggtga taccatttac
      181 gcccagaagt tccagggtag agttaccatg accgaagata cctctaccga taccgcctac
      241 atggaactgt cttctctgaa gtctgaagat accgccgttt actactgcgc cagagatggt
      301 tactcttacg gttacctgtc tggtatggat gtttggggtc agggtaccac cgttaccgtt
      361 tcttct
//
LOCUS       OR488287                 321 bp    DNA     linear   SYN 25-AUG-2023
DEFINITION  UNVERIFIED: Synthetic construct clone SP_169-3-E10_VL sequence.
ACCESSION   OR488287
VERSION     OR488287
KEYWORDS    UNVERIFIED.
SOURCE      synthetic construct
  ORGANISM  synthetic construct
            other sequences; artificial sequences.
REFERENCE   1  (bases 1 to 321)
  AUTHORS   Erasmus,M.F.
  TITLE     Insights into Next Generation Sequencing Guided Antibody Selection
            Strategies
  JOURNAL   Unpublished
REFERENCE   2  (bases 1 to 321)
  AUTHORS   Erasmus,M.F.
  TITLE     Direct Submission
  JOURNAL   Submitted (25-AUG-2023) Bioinformatics, Specifica, LLC, a Q2
            Solutions Company, 1607 Alcaldesa Street, Santa Fe, NM 87501, USA
COMMENT     GenBank staff is unable to verify sequence and/or annotation
            provided by the submitter.
            
            ##Assembly-Data-START##
            Assembly Method       :: Codon Code Aligner v. 11.0.1; SMRTools v.
                                     11.0
            Sequencing Technology :: PacBio; Sanger dideoxy sequencing
            ##Assembly-Data-END##
FEATURES             Location/Qualifiers
     source          1..321
                     /organism="synthetic construct"
                     /mol_type="other DNA"
                     /db_xref="taxon:32630"
                     /clone="SP_169-3-E10_VL"
ORIGIN      
        1 gatattcaga tgacccagtc tccatcttct gtttctgcct ctgttggtga tagagttacc
       61 attacctgca gagcctctca gggtatttct acccatctgg cctggtacca gcagaagcca
      121 ggtaaggccc caaagctgct gatttacgaa tctaaccaga gaccatctgg tgttccatct
      181 agattctctg gttctggttc tggtaccgat ttcaccctga ccatttcttc tctgcagcca
      241 gaagatttcg ccaactacta ctgccagcag tactctgcct tcccatggac cttcggtggt
      301 ggtaccaagg ttgaaattaa g
//
LOCUS       OR488288                 354 bp    DNA     linear   SYN 25-AUG-2023
DEFINITION  UNVERIFIED: Synthetic construct clone SP_17-1-B5_VH sequence.
ACCESSION   OR488288
VERSION     OR488288
KEYWORDS    UNVERIFIED.
SOURCE      synthetic construct
  ORGANISM  synthetic construct
            other sequences; artificial sequences.
REFERENCE   1  (bases 1 to 354)
  AUTHORS   Erasmus,M.F.
  TITLE     Insights into Next Generation Sequencing Guided Antibody Selection
            Strategies
  JOURNAL   Unpublished
REFERENCE   2  (bases 1 to 354)
  AUTHORS   Erasmus,M.F.
  TITLE     Direct Submission
  JOURNAL   Submitted (25-AUG-2023) Bioinformatics, Specifica, LLC, a Q2
            Solutions Company, 1607 Alcaldesa Street, Santa Fe, NM 87501, USA
COMMENT     GenBank staff is unable to verify sequence and/or annotation
            provided by the submitter.
            
            ##Assembly-Data-START##
            Assembly Method       :: Codon Code Aligner v. 11.0.1; SMRTools v.
                                     11.0
            Sequencing Technology :: PacBio; Sanger dideoxy sequencing
            ##Assembly-Data-END##
FEATURES             Location/Qualifiers
     source          1..354
                     /organism="synthetic construct"
                     /mol_type="other DNA"
                     /db_xref="taxon:32630"
                     /clone="SP_17-1-B5_VH"
ORIGIN      
        1 caggttcagc tggttcagtc tggtgccgaa gttaagaagc caggtgcctc tgttaaggtt
       61 tcttgcaagg tttctggtta caccttctct aaccatgcca ttcattgggt tagacaggcc
      121 ccaggtaagg gtctggaatg gatgggtggt attaacccaa acattggtga taccatttac
      181 gcccagaagt tccagggtag agttaccatg accgaagata cctctaccga taccgcctac
      241 atggaactgt cttctctgaa gtctgaagat accgccgttt actactgcgc cagagatgaa
      301 agagattact ctttcgatta ctggggtcag ggtaccctgg ttaccgtttc ttct
//
LOCUS       OR488289                 321 bp    DNA     linear   SYN 25-AUG-2023
DEFINITION  UNVERIFIED: Synthetic construct clone SP_17-1-B5_VL sequence.
ACCESSION   OR488289
VERSION     OR488289
KEYWORDS    UNVERIFIED.
SOURCE      synthetic construct
  ORGANISM  synthetic construct
            other sequences; artificial sequences.
REFERENCE   1  (bases 1 to 321)
  AUTHORS   Erasmus,M.F.
  TITLE     Insights into Next Generation Sequencing Guided Antibody Selection
            Strategies
  JOURNAL   Unpublished
REFERENCE   2  (bases 1 to 321)
  AUTHORS   Erasmus,M.F.
  TITLE     Direct Submission
  JOURNAL   Submitted (25-AUG-2023) Bioinformatics, Specifica, LLC, a Q2
            Solutions Company, 1607 Alcaldesa Street, Santa Fe, NM 87501, USA
COMMENT     GenBank staff is unable to verify sequence and/or annotation
            provided by the submitter.
            
            ##Assembly-Data-START##
            Assembly Method       :: Codon Code Aligner v. 11.0.1; SMRTools v.
                                     11.0
            Sequencing Technology :: PacBio; Sanger dideoxy sequencing
            ##Assembly-Data-END##
FEATURES             Location/Qualifiers
     source          1..321
                     /organism="synthetic construct"
                     /mol_type="other DNA"
                     /db_xref="taxon:32630"
                     /clone="SP_17-1-B5_VL"
ORIGIN      
        1 gatattcaga tgacccagtc tccatcttct gtttctgcct ctgttggtga tagagttacc
       61 attacctgca gagcctctca gaacattcat tcttacctgg cctggtacca gcagaagcca
      121 ggtaaggccc caaagctgct gatttacgcc gcctcttctc tggcctctgg tgttccatct
      181 agattctctg gttctggttc tggtaccgat ttcaccctga ccatttcttc tctgcagcca
      241 gaagatttcg ccaactacta ctgccatcag tactcttctt acccacatac cttcggtggt
      301 ggtaccaagg ttgaaattaa g
//
LOCUS       OR488290                 366 bp    DNA     linear   SYN 25-AUG-2023
DEFINITION  UNVERIFIED: Synthetic construct clone SP_170-3-E11_VH sequence.
ACCESSION   OR488290
VERSION     OR488290
KEYWORDS    UNVERIFIED.
SOURCE      synthetic construct
  ORGANISM  synthetic construct
            other sequences; artificial sequences.
REFERENCE   1  (bases 1 to 366)
  AUTHORS   Erasmus,M.F.
  TITLE     Insights into Next Generation Sequencing Guided Antibody Selection
            Strategies
  JOURNAL   Unpublished
REFERENCE   2  (bases 1 to 366)
  AUTHORS   Erasmus,M.F.
  TITLE     Direct Submission
  JOURNAL   Submitted (25-AUG-2023) Bioinformatics, Specifica, LLC, a Q2
            Solutions Company, 1607 Alcaldesa Street, Santa Fe, NM 87501, USA
COMMENT     GenBank staff is unable to verify sequence and/or annotation
            provided by the submitter.
            
            ##Assembly-Data-START##
            Assembly Method       :: Codon Code Aligner v. 11.0.1; SMRTools v.
                                     11.0
            Sequencing Technology :: PacBio; Sanger dideoxy sequencing
            ##Assembly-Data-END##
FEATURES             Location/Qualifiers
     source          1..366
                     /organism="synthetic construct"
                     /mol_type="other DNA"
                     /db_xref="taxon:32630"
                     /clone="SP_170-3-E11_VH"
ORIGIN      
        1 caggttcagc tggttcagtc tggtgccgaa gttaagaagc caggtgcctc tgttaaggtt
       61 tcttgcaagg tttctggtta cccattcacc aactacgcca ttcattgggt tagacaggcc
      121 ccaggtaagg gtctggaatg gatgggtggt attaccccat acaacgccga taccatttac
      181 gcccagaagt tccagggtag agttaccatg accgaagata cctctaccga taccgcctac
      241 atggaactgt cttctctgaa gtctgaagat accgccgttt actactgcgc cagagatggt
      301 tactcttacg gttacctgtc tggtatggat gtttggggtc agggtaccac cgttaccgtt
      361 tcttct
//
LOCUS       OR488291                 321 bp    DNA     linear   SYN 25-AUG-2023
DEFINITION  UNVERIFIED: Synthetic construct clone SP_170-3-E11_VL sequence.
ACCESSION   OR488291
VERSION     OR488291
KEYWORDS    UNVERIFIED.
SOURCE      synthetic construct
  ORGANISM  synthetic construct
            other sequences; artificial sequences.
REFERENCE   1  (bases 1 to 321)
  AUTHORS   Erasmus,M.F.
  TITLE     Insights into Next Generation Sequencing Guided Antibody Selection
            Strategies
  JOURNAL   Unpublished
REFERENCE   2  (bases 1 to 321)
  AUTHORS   Erasmus,M.F.
  TITLE     Direct Submission
  JOURNAL   Submitted (25-AUG-2023) Bioinformatics, Specifica, LLC, a Q2
            Solutions Company, 1607 Alcaldesa Street, Santa Fe, NM 87501, USA
COMMENT     GenBank staff is unable to verify sequence and/or annotation
            provided by the submitter.
            
            ##Assembly-Data-START##
            Assembly Method       :: Codon Code Aligner v. 11.0.1; SMRTools v.
                                     11.0
            Sequencing Technology :: PacBio; Sanger dideoxy sequencing
            ##Assembly-Data-END##
FEATURES             Location/Qualifiers
     source          1..321
                     /organism="synthetic construct"
                     /mol_type="other DNA"
                     /db_xref="taxon:32630"
                     /clone="SP_170-3-E11_VL"
ORIGIN      
        1 gatattcaga tgacccagtc tccatcttct gtttctgcct ctgttggtga tagagttacc
       61 attacctgca gagcctctca gggtattggt acctacctgg cctggtacca gcagaagcca
      121 ggtaaggccc caaagctgct gatttacgaa tctaaccaga gaccatctgg tgttccatct
      181 agattctctg gttctggttc tggtaccgat ttcaccctga ccatttcttc tctgcagcca
      241 gaagatttcg ccaactacta ctgccagcag tactctgttt acccatggac cttcggtggt
      301 ggtaccaagg ttgaaattaa g
//
LOCUS       OR488292                 363 bp    DNA     linear   SYN 25-AUG-2023
DEFINITION  UNVERIFIED: Synthetic construct clone SP_171-3-E12_VH sequence.
ACCESSION   OR488292
VERSION     OR488292
KEYWORDS    UNVERIFIED.
SOURCE      synthetic construct
  ORGANISM  synthetic construct
            other sequences; artificial sequences.
REFERENCE   1  (bases 1 to 363)
  AUTHORS   Erasmus,M.F.
  TITLE     Insights into Next Generation Sequencing Guided Antibody Selection
            Strategies
  JOURNAL   Unpublished
REFERENCE   2  (bases 1 to 363)
  AUTHORS   Erasmus,M.F.
  TITLE     Direct Submission
  JOURNAL   Submitted (25-AUG-2023) Bioinformatics, Specifica, LLC, a Q2
            Solutions Company, 1607 Alcaldesa Street, Santa Fe, NM 87501, USA
COMMENT     GenBank staff is unable to verify sequence and/or annotation
            provided by the submitter.
            
            ##Assembly-Data-START##
            Assembly Method       :: Codon Code Aligner v. 11.0.1; SMRTools v.
                                     11.0
            Sequencing Technology :: PacBio; Sanger dideoxy sequencing
            ##Assembly-Data-END##
FEATURES             Location/Qualifiers
     source          1..363
                     /organism="synthetic construct"
                     /mol_type="other DNA"
                     /db_xref="taxon:32630"
                     /clone="SP_171-3-E12_VH"
ORIGIN      
        1 caggttcagc tggttcagtc tggtgccgaa gttaagaagc caggtgcctc tgttaaggtt
       61 tcttgcaagg tttctggtta cccattcacc agatctacca ttcattgggt tagacaggcc
      121 ccaggtaagg gtctggaatg gatgggtggt attaacgccg gtaccggtga taccatttac
      181 gcccagaagt tccagggtag agttaccatg accgaagata cctctaccga taccgcctac
      241 atggaactgt cttctctgaa gtctgaagat accgccgttt actactgcgc cagagatggt
      301 tactcttctg gttactacgg tatggatgtt tggggtcagg gtaccaccgt taccctgtct
      361 tct
//
LOCUS       OR488293                 321 bp    DNA     linear   SYN 25-AUG-2023
DEFINITION  UNVERIFIED: Synthetic construct clone SP_171-3-E12_VL sequence.
ACCESSION   OR488293
VERSION     OR488293
KEYWORDS    UNVERIFIED.
SOURCE      synthetic construct
  ORGANISM  synthetic construct
            other sequences; artificial sequences.
REFERENCE   1  (bases 1 to 321)
  AUTHORS   Erasmus,M.F.
  TITLE     Insights into Next Generation Sequencing Guided Antibody Selection
            Strategies
  JOURNAL   Unpublished
REFERENCE   2  (bases 1 to 321)
  AUTHORS   Erasmus,M.F.
  TITLE     Direct Submission
  JOURNAL   Submitted (25-AUG-2023) Bioinformatics, Specifica, LLC, a Q2
            Solutions Company, 1607 Alcaldesa Street, Santa Fe, NM 87501, USA
COMMENT     GenBank staff is unable to verify sequence and/or annotation
            provided by the submitter.
            
            ##Assembly-Data-START##
            Assembly Method       :: Codon Code Aligner v. 11.0.1; SMRTools v.
                                     11.0
            Sequencing Technology :: PacBio; Sanger dideoxy sequencing
            ##Assembly-Data-END##
FEATURES             Location/Qualifiers
     source          1..321
                     /organism="synthetic construct"
                     /mol_type="other DNA"
                     /db_xref="taxon:32630"
                     /clone="SP_171-3-E12_VL"
ORIGIN      
        1 gatattcaga tgacccagtc tccatcttct gtttctgcct ctgttggtga tagagttacc
       61 attacctgca gagcctctca ggatattttc aactacctgg cctggtacca gcagaagcca
      121 ggtaaggccc caaagctgct gatttacgat gttaacaaga gaccatctgg tgttccatct
      181 agattctctg gttctggttc tggtaccgat ttcaccctga ccatttcttc tctgcagcca
      241 gaagatttcg ccaactacta ctgccatcag tacgccgcct acccatggac cttcggtggt
      301 ggtaccaagg ttgaaattaa g
//
LOCUS       OR488294                 363 bp    DNA     linear   SYN 25-AUG-2023
DEFINITION  UNVERIFIED: Synthetic construct clone SP_172-3-F1_VH sequence.
ACCESSION   OR488294
VERSION     OR488294
KEYWORDS    UNVERIFIED.
SOURCE      synthetic construct
  ORGANISM  synthetic construct
            other sequences; artificial sequences.
REFERENCE   1  (bases 1 to 363)
  AUTHORS   Erasmus,M.F.
  TITLE     Insights into Next Generation Sequencing Guided Antibody Selection
            Strategies
  JOURNAL   Unpublished
REFERENCE   2  (bases 1 to 363)
  AUTHORS   Erasmus,M.F.
  TITLE     Direct Submission
  JOURNAL   Submitted (25-AUG-2023) Bioinformatics, Specifica, LLC, a Q2
            Solutions Company, 1607 Alcaldesa Street, Santa Fe, NM 87501, USA
COMMENT     GenBank staff is unable to verify sequence and/or annotation
            provided by the submitter.
            
            ##Assembly-Data-START##
            Assembly Method       :: Codon Code Aligner v. 11.0.1; SMRTools v.
                                     11.0
            Sequencing Technology :: PacBio; Sanger dideoxy sequencing
            ##Assembly-Data-END##
FEATURES             Location/Qualifiers
     source          1..363
                     /organism="synthetic construct"
                     /mol_type="other DNA"
                     /db_xref="taxon:32630"
                     /clone="SP_172-3-F1_VH"
ORIGIN      
        1 caggttcagc tggttcagtc tggtgccgaa gttaagaagc caggtgcctc tgttaaggtt
       61 tcttgcaagg tttctggtta cccattcacc agatctacca ttcattgggt tagacaggcc
      121 ccaggtaagg gtctggaatg gatgggtggt attaacgccg gtaccggtga taccatttac
      181 gcccagaagt tccagggtag agttaccatg accgaagata cctctaccga taccgcctac
      241 atggaactgt cttctctgaa gtctgaagat accgccgttt actactgcgc cagagatggt
      301 tactcttctg gttactacgg tatggatgtt tggggtcagg gtaccaccgt taccgtttct
      361 tct
//
LOCUS       OR488295                 321 bp    DNA     linear   SYN 25-AUG-2023
DEFINITION  UNVERIFIED: Synthetic construct clone SP_172-3-F1_VL sequence.
ACCESSION   OR488295
VERSION     OR488295
KEYWORDS    UNVERIFIED.
SOURCE      synthetic construct
  ORGANISM  synthetic construct
            other sequences; artificial sequences.
REFERENCE   1  (bases 1 to 321)
  AUTHORS   Erasmus,M.F.
  TITLE     Insights into Next Generation Sequencing Guided Antibody Selection
            Strategies
  JOURNAL   Unpublished
REFERENCE   2  (bases 1 to 321)
  AUTHORS   Erasmus,M.F.
  TITLE     Direct Submission
  JOURNAL   Submitted (25-AUG-2023) Bioinformatics, Specifica, LLC, a Q2
            Solutions Company, 1607 Alcaldesa Street, Santa Fe, NM 87501, USA
COMMENT     GenBank staff is unable to verify sequence and/or annotation
            provided by the submitter.
            
            ##Assembly-Data-START##
            Assembly Method       :: Codon Code Aligner v. 11.0.1; SMRTools v.
                                     11.0
            Sequencing Technology :: PacBio; Sanger dideoxy sequencing
            ##Assembly-Data-END##
FEATURES             Location/Qualifiers
     source          1..321
                     /organism="synthetic construct"
                     /mol_type="other DNA"
                     /db_xref="taxon:32630"
                     /clone="SP_172-3-F1_VL"
ORIGIN      
        1 gatattcaga tgacccagtc tccatcttct gtttctgcct ctgttggtga tagagttacc
       61 attacctgca gagcctctca gaacattcat tcttacctgg cctggtacca gcagaagcca
      121 ggtaaggccc caaagctgct gatttacgat gcctctattc tggcctctgg tgttccatct
      181 agattctctg gttctggttc tggtaccgat ttcaccctga ccatttcttc tctgcagcca
      241 gaagatttcg ccaactacta ctgccagcag tactctaccc attcttggac cttcggtggt
      301 ggtaccaagg ttgaaattaa g
//
LOCUS       OR488296                 363 bp    DNA     linear   SYN 25-AUG-2023
DEFINITION  UNVERIFIED: Synthetic construct clone SP_173-3-F2_VH sequence.
ACCESSION   OR488296
VERSION     OR488296
KEYWORDS    UNVERIFIED.
SOURCE      synthetic construct
  ORGANISM  synthetic construct
            other sequences; artificial sequences.
REFERENCE   1  (bases 1 to 363)
  AUTHORS   Erasmus,M.F.
  TITLE     Insights into Next Generation Sequencing Guided Antibody Selection
            Strategies
  JOURNAL   Unpublished
REFERENCE   2  (bases 1 to 363)
  AUTHORS   Erasmus,M.F.
  TITLE     Direct Submission
  JOURNAL   Submitted (25-AUG-2023) Bioinformatics, Specifica, LLC, a Q2
            Solutions Company, 1607 Alcaldesa Street, Santa Fe, NM 87501, USA
COMMENT     GenBank staff is unable to verify sequence and/or annotation
            provided by the submitter.
            
            ##Assembly-Data-START##
            Assembly Method       :: Codon Code Aligner v. 11.0.1; SMRTools v.
                                     11.0
            Sequencing Technology :: PacBio; Sanger dideoxy sequencing
            ##Assembly-Data-END##
FEATURES             Location/Qualifiers
     source          1..363
                     /organism="synthetic construct"
                     /mol_type="other DNA"
                     /db_xref="taxon:32630"
                     /clone="SP_173-3-F2_VH"
ORIGIN      
        1 caggttcagc tggttcagtc tggtgccgaa gttaagaagc caggtgcctc tgttaaggtt
       61 tcttgcaagg tttctggtta cccattcacc agatctacca ttcattgggt tagacaggcc
      121 ccaggtaagg gtctggaatg gatgggtggt attaacgccg gtaccggtga taccatttac
      181 gcccagaagt tccagggtag agttaccatg accgaagata cctctaccga taccgcctac
      241 atggaactgt cttctctgaa gtctgaagat accgccgttt actactgcgc cagagatggt
      301 tactcttctg gttactacgg tatggatgtt tggggtcagg gtaccaccgt taccgtttct
      361 tct
//
LOCUS       OR488297                 321 bp    DNA     linear   SYN 25-AUG-2023
DEFINITION  UNVERIFIED: Synthetic construct clone SP_173-3-F2_VL sequence.
ACCESSION   OR488297
VERSION     OR488297
KEYWORDS    UNVERIFIED.
SOURCE      synthetic construct
  ORGANISM  synthetic construct
            other sequences; artificial sequences.
REFERENCE   1  (bases 1 to 321)
  AUTHORS   Erasmus,M.F.
  TITLE     Insights into Next Generation Sequencing Guided Antibody Selection
            Strategies
  JOURNAL   Unpublished
REFERENCE   2  (bases 1 to 321)
  AUTHORS   Erasmus,M.F.
  TITLE     Direct Submission
  JOURNAL   Submitted (25-AUG-2023) Bioinformatics, Specifica, LLC, a Q2
            Solutions Company, 1607 Alcaldesa Street, Santa Fe, NM 87501, USA
COMMENT     GenBank staff is unable to verify sequence and/or annotation
            provided by the submitter.
            
            ##Assembly-Data-START##
            Assembly Method       :: Codon Code Aligner v. 11.0.1; SMRTools v.
                                     11.0
            Sequencing Technology :: PacBio; Sanger dideoxy sequencing
            ##Assembly-Data-END##
FEATURES             Location/Qualifiers
     source          1..321
                     /organism="synthetic construct"
                     /mol_type="other DNA"
                     /db_xref="taxon:32630"
                     /clone="SP_173-3-F2_VL"
ORIGIN      
        1 gatattcaga tgacccagtc tccatcttct gtttctgcct ctgttggtga tagagttacc
       61 attacctgca gagcctctca gggtatttct aagtacctgg cctggtacca gcagaagcca
      121 ggtaaggccc caaagctgct gatttacgaa gcctctaccc tgaagccagg tgttccatct
      181 agattctctg gttctggttc tggtaccgat ttcaccctga ccatttcttc tctgcagcca
      241 gaagatttcg ccaactacta ctgccatcag tacgccgcct acccatggac cttcggtggt
      301 ggtaccaagg ttgaaattaa g
//
LOCUS       OR488298                 363 bp    DNA     linear   SYN 25-AUG-2023
DEFINITION  UNVERIFIED: Synthetic construct clone SP_174-3-F3_VH sequence.
ACCESSION   OR488298
VERSION     OR488298
KEYWORDS    UNVERIFIED.
SOURCE      synthetic construct
  ORGANISM  synthetic construct
            other sequences; artificial sequences.
REFERENCE   1  (bases 1 to 363)
  AUTHORS   Erasmus,M.F.
  TITLE     Insights into Next Generation Sequencing Guided Antibody Selection
            Strategies
  JOURNAL   Unpublished
REFERENCE   2  (bases 1 to 363)
  AUTHORS   Erasmus,M.F.
  TITLE     Direct Submission
  JOURNAL   Submitted (25-AUG-2023) Bioinformatics, Specifica, LLC, a Q2
            Solutions Company, 1607 Alcaldesa Street, Santa Fe, NM 87501, USA
COMMENT     GenBank staff is unable to verify sequence and/or annotation
            provided by the submitter.
            
            ##Assembly-Data-START##
            Assembly Method       :: Codon Code Aligner v. 11.0.1; SMRTools v.
                                     11.0
            Sequencing Technology :: PacBio; Sanger dideoxy sequencing
            ##Assembly-Data-END##
FEATURES             Location/Qualifiers
     source          1..363
                     /organism="synthetic construct"
                     /mol_type="other DNA"
                     /db_xref="taxon:32630"
                     /clone="SP_174-3-F3_VH"
ORIGIN      
        1 caggttcagc tggttcagtc tggtgccgaa gttaagaagc caggtgcctc tgttaaggtt
       61 tcttgcaagg tttctggtta cccattcacc agatctacca ttcattgggt tagacaggcc
      121 ccaggtaagg gtctggaatg gatgggtggt attaacgccg gtaccggtga taccatttac
      181 gcccagaagt tccagggtag agttaccatg accgaagata cctctaccga taccgcctac
      241 atggaactgt cttctctgaa gtctgaagat accgccgttt actactgcgc cagagatggt
      301 tactcttctg gttactacgg tatggatgtt tggggtcagg gtaccaccgt taccgtttct
      361 tct
//
LOCUS       OR488299                 321 bp    DNA     linear   SYN 25-AUG-2023
DEFINITION  UNVERIFIED: Synthetic construct clone SP_174-3-F3_VL sequence.
ACCESSION   OR488299
VERSION     OR488299
KEYWORDS    UNVERIFIED.
SOURCE      synthetic construct
  ORGANISM  synthetic construct
            other sequences; artificial sequences.
REFERENCE   1  (bases 1 to 321)
  AUTHORS   Erasmus,M.F.
  TITLE     Insights into Next Generation Sequencing Guided Antibody Selection
            Strategies
  JOURNAL   Unpublished
REFERENCE   2  (bases 1 to 321)
  AUTHORS   Erasmus,M.F.
  TITLE     Direct Submission
  JOURNAL   Submitted (25-AUG-2023) Bioinformatics, Specifica, LLC, a Q2
            Solutions Company, 1607 Alcaldesa Street, Santa Fe, NM 87501, USA
COMMENT     GenBank staff is unable to verify sequence and/or annotation
            provided by the submitter.
            
            ##Assembly-Data-START##
            Assembly Method       :: Codon Code Aligner v. 11.0.1; SMRTools v.
                                     11.0
            Sequencing Technology :: PacBio; Sanger dideoxy sequencing
            ##Assembly-Data-END##
FEATURES             Location/Qualifiers
     source          1..321
                     /organism="synthetic construct"
                     /mol_type="other DNA"
                     /db_xref="taxon:32630"
                     /clone="SP_174-3-F3_VL"
ORIGIN      
        1 gatattcaga tgacccagtc tccatcttct gtttctgcct ctgttggtga tagagttacc
       61 attacctgca gagcctctca gggtattggt acctacctgg cctggtacca gcagaagcca
      121 ggtaaggccc caaagctgct gatttacgcc gcctctaacc tgcaggatgg tgttccatct
      181 agattctctg gttctggttc tggtaccgat ttcaccctga ccatttcttc tctgcagcca
      241 gaagatttcg ccaactacta ctgccatcag tacgccgcct acccatggac cttcggtggt
      301 ggtaccaagg ttgaaattaa g
//
LOCUS       OR488300                 363 bp    DNA     linear   SYN 25-AUG-2023
DEFINITION  UNVERIFIED: Synthetic construct clone SP_175-3-F4_VH sequence.
ACCESSION   OR488300
VERSION     OR488300
KEYWORDS    UNVERIFIED.
SOURCE      synthetic construct
  ORGANISM  synthetic construct
            other sequences; artificial sequences.
REFERENCE   1  (bases 1 to 363)
  AUTHORS   Erasmus,M.F.
  TITLE     Insights into Next Generation Sequencing Guided Antibody Selection
            Strategies
  JOURNAL   Unpublished
REFERENCE   2  (bases 1 to 363)
  AUTHORS   Erasmus,M.F.
  TITLE     Direct Submission
  JOURNAL   Submitted (25-AUG-2023) Bioinformatics, Specifica, LLC, a Q2
            Solutions Company, 1607 Alcaldesa Street, Santa Fe, NM 87501, USA
COMMENT     GenBank staff is unable to verify sequence and/or annotation
            provided by the submitter.
            
            ##Assembly-Data-START##
            Assembly Method       :: Codon Code Aligner v. 11.0.1; SMRTools v.
                                     11.0
            Sequencing Technology :: PacBio; Sanger dideoxy sequencing
            ##Assembly-Data-END##
FEATURES             Location/Qualifiers
     source          1..363
                     /organism="synthetic construct"
                     /mol_type="other DNA"
                     /db_xref="taxon:32630"
                     /clone="SP_175-3-F4_VH"
ORIGIN      
        1 caggttcagc tggttcagtc tggtgccgaa gttaagaagc caggtgcctc tgttaaggtt
       61 tcttgcaagg tttctggtta cccattcacc agatctacca ttcattgggt tagacaggcc
      121 ccaggtaagg gtctggaatg gatgggtggt attaacgccg gtaccggtga taccatttac
      181 gcccagaagt tccagggtag agttaccatg accgaagata cctctaccga taccgcctac
      241 atggaactgt cttctctgaa gtctgaagat accgccgttt actactgcgc cagagatggt
      301 tactcttctg gttactacgg tatggatgtt tggggtcagg gtaccaccgt taccgtttct
      361 tct
//
LOCUS       OR488301                 321 bp    DNA     linear   SYN 25-AUG-2023
DEFINITION  UNVERIFIED: Synthetic construct clone SP_175-3-F4_VL sequence.
ACCESSION   OR488301
VERSION     OR488301
KEYWORDS    UNVERIFIED.
SOURCE      synthetic construct
  ORGANISM  synthetic construct
            other sequences; artificial sequences.
REFERENCE   1  (bases 1 to 321)
  AUTHORS   Erasmus,M.F.
  TITLE     Insights into Next Generation Sequencing Guided Antibody Selection
            Strategies
  JOURNAL   Unpublished
REFERENCE   2  (bases 1 to 321)
  AUTHORS   Erasmus,M.F.
  TITLE     Direct Submission
  JOURNAL   Submitted (25-AUG-2023) Bioinformatics, Specifica, LLC, a Q2
            Solutions Company, 1607 Alcaldesa Street, Santa Fe, NM 87501, USA
COMMENT     GenBank staff is unable to verify sequence and/or annotation
            provided by the submitter.
            
            ##Assembly-Data-START##
            Assembly Method       :: Codon Code Aligner v. 11.0.1; SMRTools v.
                                     11.0
            Sequencing Technology :: PacBio; Sanger dideoxy sequencing
            ##Assembly-Data-END##
FEATURES             Location/Qualifiers
     source          1..321
                     /organism="synthetic construct"
                     /mol_type="other DNA"
                     /db_xref="taxon:32630"
                     /clone="SP_175-3-F4_VL"
ORIGIN      
        1 gatattcaga tgacccagtc tccatcttct gtttctgcct ctgttggtga tagagttacc
       61 attacctgca gagcctctca gggtatttct accaacctgg cctggtacca gcagaagcca
      121 ggtaaggccc caaagctgct gatttacgaa gcctctaccc tgaagccagg tgttccatct
      181 agattctctg gttctggttc tggtaccgat ttcaccctga ccatttcttc tctgcagcca
      241 gaagatttcg ccaactacta ctgccatcag tacgccgcct acccatggac cttcggtggt
      301 ggtaccaagg ttgaaattaa g
//
LOCUS       OR488302                 363 bp    DNA     linear   SYN 25-AUG-2023
DEFINITION  UNVERIFIED: Synthetic construct clone SP_176-3-F5_VH sequence.
ACCESSION   OR488302
VERSION     OR488302
KEYWORDS    UNVERIFIED.
SOURCE      synthetic construct
  ORGANISM  synthetic construct
            other sequences; artificial sequences.
REFERENCE   1  (bases 1 to 363)
  AUTHORS   Erasmus,M.F.
  TITLE     Insights into Next Generation Sequencing Guided Antibody Selection
            Strategies
  JOURNAL   Unpublished
REFERENCE   2  (bases 1 to 363)
  AUTHORS   Erasmus,M.F.
  TITLE     Direct Submission
  JOURNAL   Submitted (25-AUG-2023) Bioinformatics, Specifica, LLC, a Q2
            Solutions Company, 1607 Alcaldesa Street, Santa Fe, NM 87501, USA
COMMENT     GenBank staff is unable to verify sequence and/or annotation
            provided by the submitter.
            
            ##Assembly-Data-START##
            Assembly Method       :: Codon Code Aligner v. 11.0.1; SMRTools v.
                                     11.0
            Sequencing Technology :: PacBio; Sanger dideoxy sequencing
            ##Assembly-Data-END##
FEATURES             Location/Qualifiers
     source          1..363
                     /organism="synthetic construct"
                     /mol_type="other DNA"
                     /db_xref="taxon:32630"
                     /clone="SP_176-3-F5_VH"
ORIGIN      
        1 caggttcagc tggttcagtc tggtgccgaa gttaagaagc caggtgcctc tgttaaggtt
       61 tcttgcaagg tttctggtta cccattcacc agatctacca ttcattgggt tagacaggcc
      121 ccaggtaagg gtctggaatg gatgggtggt attaacgccg gtaccggtga taccatttac
      181 gcccagaagt tccagggtag agttaccatg accgaagata cctctaccga taccgcctac
      241 atggaactgt cttctctgaa gtctgaagat accgccgttt actactgcgc cagagatggt
      301 tactcttctg gttactacgg tatggatgtt tggggtcagg gtaccaccgt taccgtttct
      361 tct
//
LOCUS       OR488303                 321 bp    DNA     linear   SYN 25-AUG-2023
DEFINITION  UNVERIFIED: Synthetic construct clone SP_176-3-F5_VL sequence.
ACCESSION   OR488303
VERSION     OR488303
KEYWORDS    UNVERIFIED.
SOURCE      synthetic construct
  ORGANISM  synthetic construct
            other sequences; artificial sequences.
REFERENCE   1  (bases 1 to 321)
  AUTHORS   Erasmus,M.F.
  TITLE     Insights into Next Generation Sequencing Guided Antibody Selection
            Strategies
  JOURNAL   Unpublished
REFERENCE   2  (bases 1 to 321)
  AUTHORS   Erasmus,M.F.
  TITLE     Direct Submission
  JOURNAL   Submitted (25-AUG-2023) Bioinformatics, Specifica, LLC, a Q2
            Solutions Company, 1607 Alcaldesa Street, Santa Fe, NM 87501, USA
COMMENT     GenBank staff is unable to verify sequence and/or annotation
            provided by the submitter.
            
            ##Assembly-Data-START##
            Assembly Method       :: Codon Code Aligner v. 11.0.1; SMRTools v.
                                     11.0
            Sequencing Technology :: PacBio; Sanger dideoxy sequencing
            ##Assembly-Data-END##
FEATURES             Location/Qualifiers
     source          1..321
                     /organism="synthetic construct"
                     /mol_type="other DNA"
                     /db_xref="taxon:32630"
                     /clone="SP_176-3-F5_VL"
ORIGIN      
        1 gatattcaga tgacccagtc tccatcttct gtttctgcct ctgttggtga tagagttacc
       61 attacctgca gagcctctca gaacattcat tcttacctgg cctggtacca gcagaagcca
      121 ggtaaggccc caaagctgct gatttacgat acctctaagc tgcagtctgg tgttccatct
      181 agattctctg gttctggttc tggtaccgat ttcaccctga ccatttcttc tctgcagcca
      241 gaagatttcg ccaactacta ctgccatcag tacgccgcct acccatggac cttcggtggt
      301 ggtaccaagg ttgaaattaa g
//
LOCUS       OR488304                 363 bp    DNA     linear   SYN 25-AUG-2023
DEFINITION  UNVERIFIED: Synthetic construct clone SP_177-3-F6_VH sequence.
ACCESSION   OR488304
VERSION     OR488304
KEYWORDS    UNVERIFIED.
SOURCE      synthetic construct
  ORGANISM  synthetic construct
            other sequences; artificial sequences.
REFERENCE   1  (bases 1 to 363)
  AUTHORS   Erasmus,M.F.
  TITLE     Insights into Next Generation Sequencing Guided Antibody Selection
            Strategies
  JOURNAL   Unpublished
REFERENCE   2  (bases 1 to 363)
  AUTHORS   Erasmus,M.F.
  TITLE     Direct Submission
  JOURNAL   Submitted (25-AUG-2023) Bioinformatics, Specifica, LLC, a Q2
            Solutions Company, 1607 Alcaldesa Street, Santa Fe, NM 87501, USA
COMMENT     GenBank staff is unable to verify sequence and/or annotation
            provided by the submitter.
            
            ##Assembly-Data-START##
            Assembly Method       :: Codon Code Aligner v. 11.0.1; SMRTools v.
                                     11.0
            Sequencing Technology :: PacBio; Sanger dideoxy sequencing
            ##Assembly-Data-END##
FEATURES             Location/Qualifiers
     source          1..363
                     /organism="synthetic construct"
                     /mol_type="other DNA"
                     /db_xref="taxon:32630"
                     /clone="SP_177-3-F6_VH"
ORIGIN      
        1 caggttcagc tggttcagtc tggtgccgaa gttaagaagc caggtgcctc tgttaaggtt
       61 tcttgcaagg tttctggtta cccattcacc agatctacca ttcattgggt tagacaggcc
      121 ccaggtaagg gtctggaatg gatgggtggt attaacgccg gtaccggtga taccatttac
      181 gcccagaagt tccagggtag agttaccatg accgaagata cctctaccga taccgcctac
      241 atggaactgt cttctctgaa gtctgaagat accgccgttt actactgcgc cagagatggt
      301 tactcttctg gttactacgg tatggatgtt tggggtcagg gtaccaccgt taccgtttct
      361 tct
//
LOCUS       OR488305                 321 bp    DNA     linear   SYN 25-AUG-2023
DEFINITION  UNVERIFIED: Synthetic construct clone SP_177-3-F6_VL sequence.
ACCESSION   OR488305
VERSION     OR488305
KEYWORDS    UNVERIFIED.
SOURCE      synthetic construct
  ORGANISM  synthetic construct
            other sequences; artificial sequences.
REFERENCE   1  (bases 1 to 321)
  AUTHORS   Erasmus,M.F.
  TITLE     Insights into Next Generation Sequencing Guided Antibody Selection
            Strategies
  JOURNAL   Unpublished
REFERENCE   2  (bases 1 to 321)
  AUTHORS   Erasmus,M.F.
  TITLE     Direct Submission
  JOURNAL   Submitted (25-AUG-2023) Bioinformatics, Specifica, LLC, a Q2
            Solutions Company, 1607 Alcaldesa Street, Santa Fe, NM 87501, USA
COMMENT     GenBank staff is unable to verify sequence and/or annotation
            provided by the submitter.
            
            ##Assembly-Data-START##
            Assembly Method       :: Codon Code Aligner v. 11.0.1; SMRTools v.
                                     11.0
            Sequencing Technology :: PacBio; Sanger dideoxy sequencing
            ##Assembly-Data-END##
FEATURES             Location/Qualifiers
     source          1..321
                     /organism="synthetic construct"
                     /mol_type="other DNA"
                     /db_xref="taxon:32630"
                     /clone="SP_177-3-F6_VL"
ORIGIN      
        1 gatattcaga tgacccagtc tccatcttct gtttctgcct ctgttggtga tagagttacc
       61 attacctgca gagcctctca gtctattgcc tctcatctgg cctggtacca gcagaagcca
      121 ggtaaggccc caaagctgct gatttacgaa gcctctaccc tgaagccagg tgttccatct
      181 agattctctg gttctggttc tggtaccgat ttcaccctga ccatttcttc tctgcagcca
      241 gaagatttcg ccaactacta ctgccatcag tacgccgcct acccatggac cttcggtggt
      301 ggtaccaagg ttgaaattaa g
//
LOCUS       OR488306                 363 bp    DNA     linear   SYN 25-AUG-2023
DEFINITION  UNVERIFIED: Synthetic construct clone SP_178-3-F7_VH sequence.
ACCESSION   OR488306
VERSION     OR488306
KEYWORDS    UNVERIFIED.
SOURCE      synthetic construct
  ORGANISM  synthetic construct
            other sequences; artificial sequences.
REFERENCE   1  (bases 1 to 363)
  AUTHORS   Erasmus,M.F.
  TITLE     Insights into Next Generation Sequencing Guided Antibody Selection
            Strategies
  JOURNAL   Unpublished
REFERENCE   2  (bases 1 to 363)
  AUTHORS   Erasmus,M.F.
  TITLE     Direct Submission
  JOURNAL   Submitted (25-AUG-2023) Bioinformatics, Specifica, LLC, a Q2
            Solutions Company, 1607 Alcaldesa Street, Santa Fe, NM 87501, USA
COMMENT     GenBank staff is unable to verify sequence and/or annotation
            provided by the submitter.
            
            ##Assembly-Data-START##
            Assembly Method       :: Codon Code Aligner v. 11.0.1; SMRTools v.
                                     11.0
            Sequencing Technology :: PacBio; Sanger dideoxy sequencing
            ##Assembly-Data-END##
FEATURES             Location/Qualifiers
     source          1..363
                     /organism="synthetic construct"
                     /mol_type="other DNA"
                     /db_xref="taxon:32630"
                     /clone="SP_178-3-F7_VH"
ORIGIN      
        1 caggttcagc tggttcagtc tggtgccgaa gttaagaagc caggtgcctc tgttaaggtt
       61 tcttgcaagg tttctggtta cccattcacc agatctacca ttcattgggt tagacaggcc
      121 ccaggtaagg gtctggaatg gatgggtggt attaacgccg gtaccggtga taccatttac
      181 gcccagaagt tccagggtag agttaccatg accgaagata cctctaccga taccgcctac
      241 atggaactgt cttctctgaa gtctgaagat accgccgttt actactgcgc cagagatggt
      301 tactcttctg gttactacgg tatggatgtt tggggtcagg gtaccaccgt taccgtttct
      361 tct
//
LOCUS       OR488307                 321 bp    DNA     linear   SYN 25-AUG-2023
DEFINITION  UNVERIFIED: Synthetic construct clone SP_178-3-F7_VL sequence.
ACCESSION   OR488307
VERSION     OR488307
KEYWORDS    UNVERIFIED.
SOURCE      synthetic construct
  ORGANISM  synthetic construct
            other sequences; artificial sequences.
REFERENCE   1  (bases 1 to 321)
  AUTHORS   Erasmus,M.F.
  TITLE     Insights into Next Generation Sequencing Guided Antibody Selection
            Strategies
  JOURNAL   Unpublished
REFERENCE   2  (bases 1 to 321)
  AUTHORS   Erasmus,M.F.
  TITLE     Direct Submission
  JOURNAL   Submitted (25-AUG-2023) Bioinformatics, Specifica, LLC, a Q2
            Solutions Company, 1607 Alcaldesa Street, Santa Fe, NM 87501, USA
COMMENT     GenBank staff is unable to verify sequence and/or annotation
            provided by the submitter.
            
            ##Assembly-Data-START##
            Assembly Method       :: Codon Code Aligner v. 11.0.1; SMRTools v.
                                     11.0
            Sequencing Technology :: PacBio; Sanger dideoxy sequencing
            ##Assembly-Data-END##
FEATURES             Location/Qualifiers
     source          1..321
                     /organism="synthetic construct"
                     /mol_type="other DNA"
                     /db_xref="taxon:32630"
                     /clone="SP_178-3-F7_VL"
ORIGIN      
        1 gatattcaga tgacccagtc tccatcttct gtttctgcct ctgttggtga tagagttacc
       61 attacctgca gagcctctca gaacattcat tcttacctgg cctggtacca gcagaagcca
      121 ggtaaggccc caaagctgct gatttacggt gaatctaaca gagccaccgg tgttccatct
      181 agattctctg gttctggttc tggtaccgat ttcaccctga ccatttcttc tctgcagcca
      241 gaagatttcg ccaactacta ctgccatcag tacgccgcct acccatggac cttcggtggt
      301 ggtaccaagg ttgaaattaa g
//
LOCUS       OR488308                 363 bp    DNA     linear   SYN 25-AUG-2023
DEFINITION  UNVERIFIED: Synthetic construct clone SP_179-3-F8_VH sequence.
ACCESSION   OR488308
VERSION     OR488308
KEYWORDS    UNVERIFIED.
SOURCE      synthetic construct
  ORGANISM  synthetic construct
            other sequences; artificial sequences.
REFERENCE   1  (bases 1 to 363)
  AUTHORS   Erasmus,M.F.
  TITLE     Insights into Next Generation Sequencing Guided Antibody Selection
            Strategies
  JOURNAL   Unpublished
REFERENCE   2  (bases 1 to 363)
  AUTHORS   Erasmus,M.F.
  TITLE     Direct Submission
  JOURNAL   Submitted (25-AUG-2023) Bioinformatics, Specifica, LLC, a Q2
            Solutions Company, 1607 Alcaldesa Street, Santa Fe, NM 87501, USA
COMMENT     GenBank staff is unable to verify sequence and/or annotation
            provided by the submitter.
            
            ##Assembly-Data-START##
            Assembly Method       :: Codon Code Aligner v. 11.0.1; SMRTools v.
                                     11.0
            Sequencing Technology :: PacBio; Sanger dideoxy sequencing
            ##Assembly-Data-END##
FEATURES             Location/Qualifiers
     source          1..363
                     /organism="synthetic construct"
                     /mol_type="other DNA"
                     /db_xref="taxon:32630"
                     /clone="SP_179-3-F8_VH"
ORIGIN      
        1 caggttcagc tggttcagtc tggtgccgaa gttaagaagc caggtgcctc tgttaaggtt
       61 tcttgcaagg tttctggtta cccattcacc agatctacca ttcattgggt tagacaggcc
      121 ccaggtaagg gtctggaatg gatgggtggt attaacgccg gtaccggtga taccatttac
      181 gcccagaagt tccagggtag agttaccatg accgaagata cctctaccga taccgcctac
      241 atggaactgt cttctctgaa gtctgaagat accgccgttt actactgcgc cagagatggt
      301 tactcttctg gttactacgg tatggatgtt tggggtcagg gtaccaccgt taccgtttct
      361 tct
//
LOCUS       OR488309                 321 bp    DNA     linear   SYN 25-AUG-2023
DEFINITION  UNVERIFIED: Synthetic construct clone SP_179-3-F8_VL sequence.
ACCESSION   OR488309
VERSION     OR488309
KEYWORDS    UNVERIFIED.
SOURCE      synthetic construct
  ORGANISM  synthetic construct
            other sequences; artificial sequences.
REFERENCE   1  (bases 1 to 321)
  AUTHORS   Erasmus,M.F.
  TITLE     Insights into Next Generation Sequencing Guided Antibody Selection
            Strategies
  JOURNAL   Unpublished
REFERENCE   2  (bases 1 to 321)
  AUTHORS   Erasmus,M.F.
  TITLE     Direct Submission
  JOURNAL   Submitted (25-AUG-2023) Bioinformatics, Specifica, LLC, a Q2
            Solutions Company, 1607 Alcaldesa Street, Santa Fe, NM 87501, USA
COMMENT     GenBank staff is unable to verify sequence and/or annotation
            provided by the submitter.
            
            ##Assembly-Data-START##
            Assembly Method       :: Codon Code Aligner v. 11.0.1; SMRTools v.
                                     11.0
            Sequencing Technology :: PacBio; Sanger dideoxy sequencing
            ##Assembly-Data-END##
FEATURES             Location/Qualifiers
     source          1..321
                     /organism="synthetic construct"
                     /mol_type="other DNA"
                     /db_xref="taxon:32630"
                     /clone="SP_179-3-F8_VL"
ORIGIN      
        1 gatattcaga tgacccagtc tccatcttct gtttctgcct ctgttggtga tagagttacc
       61 attacctgca gagcctctca gtctattggt tcttacctgg cctggtacca gcagaagcca
      121 ggtaaggccc caaagctgct gatttactct ggttctaccc tgaagccagg tgttccatct
      181 agattctctg gttctggttc tggtaccgat ttcaccctga ccatttcttc tctgcagcca
      241 gaagatttcg ccaactacta ctgccatcag tacgccgcct acccatggac cttcggtggt
      301 ggtaccaagg ttgaaattaa g
//
LOCUS       OR488310                 354 bp    DNA     linear   SYN 25-AUG-2023
DEFINITION  UNVERIFIED: Synthetic construct clone SP_18-1-B6_VH sequence.
ACCESSION   OR488310
VERSION     OR488310
KEYWORDS    UNVERIFIED.
SOURCE      synthetic construct
  ORGANISM  synthetic construct
            other sequences; artificial sequences.
REFERENCE   1  (bases 1 to 354)
  AUTHORS   Erasmus,M.F.
  TITLE     Insights into Next Generation Sequencing Guided Antibody Selection
            Strategies
  JOURNAL   Unpublished
REFERENCE   2  (bases 1 to 354)
  AUTHORS   Erasmus,M.F.
  TITLE     Direct Submission
  JOURNAL   Submitted (25-AUG-2023) Bioinformatics, Specifica, LLC, a Q2
            Solutions Company, 1607 Alcaldesa Street, Santa Fe, NM 87501, USA
COMMENT     GenBank staff is unable to verify sequence and/or annotation
            provided by the submitter.
            
            ##Assembly-Data-START##
            Assembly Method       :: Codon Code Aligner v. 11.0.1; SMRTools v.
                                     11.0
            Sequencing Technology :: PacBio; Sanger dideoxy sequencing
            ##Assembly-Data-END##
FEATURES             Location/Qualifiers
     source          1..354
                     /organism="synthetic construct"
                     /mol_type="other DNA"
                     /db_xref="taxon:32630"
                     /clone="SP_18-1-B6_VH"
ORIGIN      
        1 caggttcagc tggttcagtc tggtgccgaa gttaagaagc caggtgcctc tgttaaggtt
       61 tcttgcaagg tttctggtta cccattcacc aactacgcca ttcattgggt tagacaggcc
      121 ccaggtaagg gtctggaatg gatgggtggt attaacccaa acattggtga taccatttac
      181 gcccagaagt tccagggtag agttaccatg accgaagata cctctaccga taccgcctac
      241 atggaactgt cttctctgaa gtctgaagat accgccgttt actactgcgc cagagatgaa
      301 agagattact ctttcgatta ctggggtcag ggtaccctgg ttaccgtttc ttct
//
LOCUS       OR488311                 321 bp    DNA     linear   SYN 25-AUG-2023
DEFINITION  UNVERIFIED: Synthetic construct clone SP_18-1-B6_VL sequence.
ACCESSION   OR488311
VERSION     OR488311
KEYWORDS    UNVERIFIED.
SOURCE      synthetic construct
  ORGANISM  synthetic construct
            other sequences; artificial sequences.
REFERENCE   1  (bases 1 to 321)
  AUTHORS   Erasmus,M.F.
  TITLE     Insights into Next Generation Sequencing Guided Antibody Selection
            Strategies
  JOURNAL   Unpublished
REFERENCE   2  (bases 1 to 321)
  AUTHORS   Erasmus,M.F.
  TITLE     Direct Submission
  JOURNAL   Submitted (25-AUG-2023) Bioinformatics, Specifica, LLC, a Q2
            Solutions Company, 1607 Alcaldesa Street, Santa Fe, NM 87501, USA
COMMENT     GenBank staff is unable to verify sequence and/or annotation
            provided by the submitter.
            
            ##Assembly-Data-START##
            Assembly Method       :: Codon Code Aligner v. 11.0.1; SMRTools v.
                                     11.0
            Sequencing Technology :: PacBio; Sanger dideoxy sequencing
            ##Assembly-Data-END##
FEATURES             Location/Qualifiers
     source          1..321
                     /organism="synthetic construct"
                     /mol_type="other DNA"
                     /db_xref="taxon:32630"
                     /clone="SP_18-1-B6_VL"
ORIGIN      
        1 gatattcaga tgacccagtc tccatcttct gtttctgcct ctgttggtga tagagttacc
       61 attacctgca gagcctctca gaacattcat tcttacctgg cctggtacca gcagaagcca
      121 ggtaaggccc caaagctgct gatttacgcc gcctcttctc tggcctctgg tgttccatct
      181 agattctctg gttctggttc tggtaccgat ttcaccctga ccatttcttc tctgcagcca
      241 gaagatttcg ccaactacta ctgccatcag tactcttctt acccacatac cttcggtggt
      301 ggtaccaagg ttgaaattaa g
//
LOCUS       OR488312                 363 bp    DNA     linear   SYN 25-AUG-2023
DEFINITION  UNVERIFIED: Synthetic construct clone SP_180-3-F9_VH sequence.
ACCESSION   OR488312
VERSION     OR488312
KEYWORDS    UNVERIFIED.
SOURCE      synthetic construct
  ORGANISM  synthetic construct
            other sequences; artificial sequences.
REFERENCE   1  (bases 1 to 363)
  AUTHORS   Erasmus,M.F.
  TITLE     Insights into Next Generation Sequencing Guided Antibody Selection
            Strategies
  JOURNAL   Unpublished
REFERENCE   2  (bases 1 to 363)
  AUTHORS   Erasmus,M.F.
  TITLE     Direct Submission
  JOURNAL   Submitted (25-AUG-2023) Bioinformatics, Specifica, LLC, a Q2
            Solutions Company, 1607 Alcaldesa Street, Santa Fe, NM 87501, USA
COMMENT     GenBank staff is unable to verify sequence and/or annotation
            provided by the submitter.
            
            ##Assembly-Data-START##
            Assembly Method       :: Codon Code Aligner v. 11.0.1; SMRTools v.
                                     11.0
            Sequencing Technology :: PacBio; Sanger dideoxy sequencing
            ##Assembly-Data-END##
FEATURES             Location/Qualifiers
     source          1..363
                     /organism="synthetic construct"
                     /mol_type="other DNA"
                     /db_xref="taxon:32630"
                     /clone="SP_180-3-F9_VH"
ORIGIN      
        1 caggttcagc tggttcagtc tggtgccgaa gttaagaagc caggtgcctc tgttaaggtt
       61 tcttgcaagg tttctggtta cccattcacc agatctacca ttcattgggt tagacaggcc
      121 ccaggtaagg gtctggaatg gatgggtggt attaacgccg gtaccggtga taccatttac
      181 gcccagaagt tccagggtag agttaccatg accgaagata cctctaccga taccgcctac
      241 atggaactgt cttctctgaa gtctgaagat accgccgttt actactgcgc cagagatggt
      301 tactcttctg gttactacgg tatggatgtt tggggtcagg gtaccaccgt taccgtttct
      361 tct
//
LOCUS       OR488313                 321 bp    DNA     linear   SYN 25-AUG-2023
DEFINITION  UNVERIFIED: Synthetic construct clone SP_180-3-F9_VL sequence.
ACCESSION   OR488313
VERSION     OR488313
KEYWORDS    UNVERIFIED.
SOURCE      synthetic construct
  ORGANISM  synthetic construct
            other sequences; artificial sequences.
REFERENCE   1  (bases 1 to 321)
  AUTHORS   Erasmus,M.F.
  TITLE     Insights into Next Generation Sequencing Guided Antibody Selection
            Strategies
  JOURNAL   Unpublished
REFERENCE   2  (bases 1 to 321)
  AUTHORS   Erasmus,M.F.
  TITLE     Direct Submission
  JOURNAL   Submitted (25-AUG-2023) Bioinformatics, Specifica, LLC, a Q2
            Solutions Company, 1607 Alcaldesa Street, Santa Fe, NM 87501, USA
COMMENT     GenBank staff is unable to verify sequence and/or annotation
            provided by the submitter.
            
            ##Assembly-Data-START##
            Assembly Method       :: Codon Code Aligner v. 11.0.1; SMRTools v.
                                     11.0
            Sequencing Technology :: PacBio; Sanger dideoxy sequencing
            ##Assembly-Data-END##
FEATURES             Location/Qualifiers
     source          1..321
                     /organism="synthetic construct"
                     /mol_type="other DNA"
                     /db_xref="taxon:32630"
                     /clone="SP_180-3-F9_VL"
ORIGIN      
        1 gatattcaga tgacccagtc tccatcttct gtttctgcct ctgttggtga tagagttacc
       61 attacctgca gagcctctca gggtattggt agagatctgg cctggtacca gcagaagcca
      121 ggtaaggccc caaagctgct gatttacgaa gcctctaccc tgaagccagg tgttccatct
      181 agattctctg gttctggttc tggtaccgat ttcaccctga ccatttcttc tctgcagcca
      241 gaagatttcg ccaactacta ctgccatcag tacgccgcct acccatggac cttcggtggt
      301 ggtaccaagg ttgaaattaa g
//
LOCUS       OR488314                 363 bp    DNA     linear   SYN 25-AUG-2023
DEFINITION  UNVERIFIED: Synthetic construct clone SP_181-3-F10_VH sequence.
ACCESSION   OR488314
VERSION     OR488314
KEYWORDS    UNVERIFIED.
SOURCE      synthetic construct
  ORGANISM  synthetic construct
            other sequences; artificial sequences.
REFERENCE   1  (bases 1 to 363)
  AUTHORS   Erasmus,M.F.
  TITLE     Insights into Next Generation Sequencing Guided Antibody Selection
            Strategies
  JOURNAL   Unpublished
REFERENCE   2  (bases 1 to 363)
  AUTHORS   Erasmus,M.F.
  TITLE     Direct Submission
  JOURNAL   Submitted (25-AUG-2023) Bioinformatics, Specifica, LLC, a Q2
            Solutions Company, 1607 Alcaldesa Street, Santa Fe, NM 87501, USA
COMMENT     GenBank staff is unable to verify sequence and/or annotation
            provided by the submitter.
            
            ##Assembly-Data-START##
            Assembly Method       :: Codon Code Aligner v. 11.0.1; SMRTools v.
                                     11.0
            Sequencing Technology :: PacBio; Sanger dideoxy sequencing
            ##Assembly-Data-END##
FEATURES             Location/Qualifiers
     source          1..363
                     /organism="synthetic construct"
                     /mol_type="other DNA"
                     /db_xref="taxon:32630"
                     /clone="SP_181-3-F10_VH"
ORIGIN      
        1 caggttcagc tggttcagtc tggtgccgaa gttaagaagc caggtgcctc tgttaaggtt
       61 tcttgcaagg tttctggtta cccattcacc agatctacca ttcattgggt tagacaggcc
      121 ccaggtaagg gtctggaatg gatgggtggt attaacgccg gtaccggtga taccatttac
      181 gcccagaagt tccagggtag agttaccatg accgaagata cctctaccga taccgcctac
      241 atggaactgt cttctctgaa gtctgaagat accgccgttt actactgcgc cagagatggt
      301 tactcttctg gttactacgg tatggatgtt tggggtcagg gtaccaccgt taccgtttct
      361 tct
//
LOCUS       OR488315                 321 bp    DNA     linear   SYN 25-AUG-2023
DEFINITION  UNVERIFIED: Synthetic construct clone SP_181-3-F10_VL sequence.
ACCESSION   OR488315
VERSION     OR488315
KEYWORDS    UNVERIFIED.
SOURCE      synthetic construct
  ORGANISM  synthetic construct
            other sequences; artificial sequences.
REFERENCE   1  (bases 1 to 321)
  AUTHORS   Erasmus,M.F.
  TITLE     Insights into Next Generation Sequencing Guided Antibody Selection
            Strategies
  JOURNAL   Unpublished
REFERENCE   2  (bases 1 to 321)
  AUTHORS   Erasmus,M.F.
  TITLE     Direct Submission
  JOURNAL   Submitted (25-AUG-2023) Bioinformatics, Specifica, LLC, a Q2
            Solutions Company, 1607 Alcaldesa Street, Santa Fe, NM 87501, USA
COMMENT     GenBank staff is unable to verify sequence and/or annotation
            provided by the submitter.
            
            ##Assembly-Data-START##
            Assembly Method       :: Codon Code Aligner v. 11.0.1; SMRTools v.
                                     11.0
            Sequencing Technology :: PacBio; Sanger dideoxy sequencing
            ##Assembly-Data-END##
FEATURES             Location/Qualifiers
     source          1..321
                     /organism="synthetic construct"
                     /mol_type="other DNA"
                     /db_xref="taxon:32630"
                     /clone="SP_181-3-F10_VL"
ORIGIN      
        1 gatattcaga tgacccagtc tccatcttct gtttctgcct ctgttggtga tagagttacc
       61 attacctgca gagcctctca gggtattaac agatacctgg cctggtacca gcagaagcca
      121 ggtaaggccc caaagctgct gatttacgaa gcctctaccc tgaagccagg tgttccatct
      181 agattctctg gttctggttc tggtaccgat ttcaccctga ccatttcttc tctgcagcca
      241 gaagatttcg ccaactacta ctgccatcag tacgccgcct acccatggac cttcggtggt
      301 ggtaccaagg ttgaaattaa g
//
LOCUS       OR488316                 363 bp    DNA     linear   SYN 25-AUG-2023
DEFINITION  UNVERIFIED: Synthetic construct clone SP_182-3-F11_VH sequence.
ACCESSION   OR488316
VERSION     OR488316
KEYWORDS    UNVERIFIED.
SOURCE      synthetic construct
  ORGANISM  synthetic construct
            other sequences; artificial sequences.
REFERENCE   1  (bases 1 to 363)
  AUTHORS   Erasmus,M.F.
  TITLE     Insights into Next Generation Sequencing Guided Antibody Selection
            Strategies
  JOURNAL   Unpublished
REFERENCE   2  (bases 1 to 363)
  AUTHORS   Erasmus,M.F.
  TITLE     Direct Submission
  JOURNAL   Submitted (25-AUG-2023) Bioinformatics, Specifica, LLC, a Q2
            Solutions Company, 1607 Alcaldesa Street, Santa Fe, NM 87501, USA
COMMENT     GenBank staff is unable to verify sequence and/or annotation
            provided by the submitter.
            
            ##Assembly-Data-START##
            Assembly Method       :: Codon Code Aligner v. 11.0.1; SMRTools v.
                                     11.0
            Sequencing Technology :: PacBio; Sanger dideoxy sequencing
            ##Assembly-Data-END##
FEATURES             Location/Qualifiers
     source          1..363
                     /organism="synthetic construct"
                     /mol_type="other DNA"
                     /db_xref="taxon:32630"
                     /clone="SP_182-3-F11_VH"
ORIGIN      
        1 caggttcagc tggttcagtc tggtgccgaa gttaagaagc caggtgcctc tgttaaggtt
       61 tcttgcaagg tttctggtta cccattcacc agatctacca ttcattgggt tagacaggcc
      121 ccaggtaagg gtctggaatg gatgggtggt attaacgccg gtaccggtga taccatttac
      181 gcccagaagt tccagggtag agttaccatg accgaagata cctctaccga taccgcctac
      241 atggaactgt cttctctgaa gtctgaagat accgccgttt actactgcgc cagagatggt
      301 tactcttctg gttactacgg tatggatgtt tggggtcagg gtaccaccgt taccgtttct
      361 tct
//
LOCUS       OR488317                 321 bp    DNA     linear   SYN 25-AUG-2023
DEFINITION  UNVERIFIED: Synthetic construct clone SP_182-3-F11_VL sequence.
ACCESSION   OR488317
VERSION     OR488317
KEYWORDS    UNVERIFIED.
SOURCE      synthetic construct
  ORGANISM  synthetic construct
            other sequences; artificial sequences.
REFERENCE   1  (bases 1 to 321)
  AUTHORS   Erasmus,M.F.
  TITLE     Insights into Next Generation Sequencing Guided Antibody Selection
            Strategies
  JOURNAL   Unpublished
REFERENCE   2  (bases 1 to 321)
  AUTHORS   Erasmus,M.F.
  TITLE     Direct Submission
  JOURNAL   Submitted (25-AUG-2023) Bioinformatics, Specifica, LLC, a Q2
            Solutions Company, 1607 Alcaldesa Street, Santa Fe, NM 87501, USA
COMMENT     GenBank staff is unable to verify sequence and/or annotation
            provided by the submitter.
            
            ##Assembly-Data-START##
            Assembly Method       :: Codon Code Aligner v. 11.0.1; SMRTools v.
                                     11.0
            Sequencing Technology :: PacBio; Sanger dideoxy sequencing
            ##Assembly-Data-END##
FEATURES             Location/Qualifiers
     source          1..321
                     /organism="synthetic construct"
                     /mol_type="other DNA"
                     /db_xref="taxon:32630"
                     /clone="SP_182-3-F11_VL"
ORIGIN      
        1 gatattcaga tgacccagtc tccatcttct gtttctgcct ctgttggtga tagagttacc
       61 attacctgca gatcttctca gaacattggt agatggctgg cctggtacca gcagaagcca
      121 ggtaaggccc caaagctgct gatttacggt acctctgata gagcctctgg tattccatct
      181 agattctctg gttctggttc tggtaccgat ttcaccctga ccatttcttc tctgcagcca
      241 gaagatttcg ccaactacta ctgccatcag tacgccgcct acccatggac cttcggtggt
      301 ggtaccaagg ttgaaattaa g
//
LOCUS       OR488318                 363 bp    DNA     linear   SYN 25-AUG-2023
DEFINITION  UNVERIFIED: Synthetic construct clone SP_183-3-F12_VH sequence.
ACCESSION   OR488318
VERSION     OR488318
KEYWORDS    UNVERIFIED.
SOURCE      synthetic construct
  ORGANISM  synthetic construct
            other sequences; artificial sequences.
REFERENCE   1  (bases 1 to 363)
  AUTHORS   Erasmus,M.F.
  TITLE     Insights into Next Generation Sequencing Guided Antibody Selection
            Strategies
  JOURNAL   Unpublished
REFERENCE   2  (bases 1 to 363)
  AUTHORS   Erasmus,M.F.
  TITLE     Direct Submission
  JOURNAL   Submitted (25-AUG-2023) Bioinformatics, Specifica, LLC, a Q2
            Solutions Company, 1607 Alcaldesa Street, Santa Fe, NM 87501, USA
COMMENT     GenBank staff is unable to verify sequence and/or annotation
            provided by the submitter.
            
            ##Assembly-Data-START##
            Assembly Method       :: Codon Code Aligner v. 11.0.1; SMRTools v.
                                     11.0
            Sequencing Technology :: PacBio; Sanger dideoxy sequencing
            ##Assembly-Data-END##
FEATURES             Location/Qualifiers
     source          1..363
                     /organism="synthetic construct"
                     /mol_type="other DNA"
                     /db_xref="taxon:32630"
                     /clone="SP_183-3-F12_VH"
ORIGIN      
        1 caggttcagc tggttcagtc tggtgccgaa gttaagaagc caggtgcctc tgttaaggtt
       61 tcttgcaagg tttctggtta cccattcacc agatctacca ttcattgggt tagacaggcc
      121 ccaggtaagg gtctggaatg gatgggtggt attaacgccg gtaccggtga taccatttac
      181 gcccagaagt tccagggtag agttaccatg accgaagata cctctaccga taccgcctac
      241 atggaactgt cttctctgaa gtctgaagat accgccgttt actactgcgc cagagatggt
      301 tactcttctg gttactacgg tatggatgtt tggggtcagg gtaccaccgt taccgtttct
      361 tct
//
LOCUS       OR488319                 321 bp    DNA     linear   SYN 25-AUG-2023
DEFINITION  UNVERIFIED: Synthetic construct clone SP_183-3-F12_VL sequence.
ACCESSION   OR488319
VERSION     OR488319
KEYWORDS    UNVERIFIED.
SOURCE      synthetic construct
  ORGANISM  synthetic construct
            other sequences; artificial sequences.
REFERENCE   1  (bases 1 to 321)
  AUTHORS   Erasmus,M.F.
  TITLE     Insights into Next Generation Sequencing Guided Antibody Selection
            Strategies
  JOURNAL   Unpublished
REFERENCE   2  (bases 1 to 321)
  AUTHORS   Erasmus,M.F.
  TITLE     Direct Submission
  JOURNAL   Submitted (25-AUG-2023) Bioinformatics, Specifica, LLC, a Q2
            Solutions Company, 1607 Alcaldesa Street, Santa Fe, NM 87501, USA
COMMENT     GenBank staff is unable to verify sequence and/or annotation
            provided by the submitter.
            
            ##Assembly-Data-START##
            Assembly Method       :: Codon Code Aligner v. 11.0.1; SMRTools v.
                                     11.0
            Sequencing Technology :: PacBio; Sanger dideoxy sequencing
            ##Assembly-Data-END##
FEATURES             Location/Qualifiers
     source          1..321
                     /organism="synthetic construct"
                     /mol_type="other DNA"
                     /db_xref="taxon:32630"
                     /clone="SP_183-3-F12_VL"
ORIGIN      
        1 gatattcaga tgacccagtc tccatcttct gtttctgcct ctgttggtga tagagttacc
       61 attacctgca gagcctctga aggtatttct aactacctgg cctggtacca gcagaagcca
      121 ggtaaggccc caaagctgct gatttacggt gcctctgata gaccatctgg tgttccatct
      181 agattctctg gttctggttc tggtaccgat ttcaccctga ccatttcttc tctgcagcca
      241 gaagatttcg ccaactacta ctgccatcag tacgccgcct acccatggac cttcggtggt
      301 ggtaccaagg ttgaaattaa g
//
LOCUS       OR488320                 363 bp    DNA     linear   SYN 25-AUG-2023
DEFINITION  UNVERIFIED: Synthetic construct clone SP_184-3-G1_VH sequence.
ACCESSION   OR488320
VERSION     OR488320
KEYWORDS    UNVERIFIED.
SOURCE      synthetic construct
  ORGANISM  synthetic construct
            other sequences; artificial sequences.
REFERENCE   1  (bases 1 to 363)
  AUTHORS   Erasmus,M.F.
  TITLE     Insights into Next Generation Sequencing Guided Antibody Selection
            Strategies
  JOURNAL   Unpublished
REFERENCE   2  (bases 1 to 363)
  AUTHORS   Erasmus,M.F.
  TITLE     Direct Submission
  JOURNAL   Submitted (25-AUG-2023) Bioinformatics, Specifica, LLC, a Q2
            Solutions Company, 1607 Alcaldesa Street, Santa Fe, NM 87501, USA
COMMENT     GenBank staff is unable to verify sequence and/or annotation
            provided by the submitter.
            
            ##Assembly-Data-START##
            Assembly Method       :: Codon Code Aligner v. 11.0.1; SMRTools v.
                                     11.0
            Sequencing Technology :: PacBio; Sanger dideoxy sequencing
            ##Assembly-Data-END##
FEATURES             Location/Qualifiers
     source          1..363
                     /organism="synthetic construct"
                     /mol_type="other DNA"
                     /db_xref="taxon:32630"
                     /clone="SP_184-3-G1_VH"
ORIGIN      
        1 caggttcagc tggttcagtc tggtgccgaa gttaagaagc caggtgcctc tgttaaggtt
       61 tcttgcaagg tttctggtta cccattcacc agatctacca ttcattgggt tagacaggcc
      121 ccaggtaagg gtctggaatg gatgggtggt attaacgccg gtaccggtga taccatttac
      181 gcccagaagt tccagggtag agttaccatg accgaagata cctctaccga taccgcctac
      241 atggaactgt cttctctgaa gtctgaagat accgccgttt actactgcgc cagagatggt
      301 tactcttctg gttactacgg tatggatgtt tggggtcagg gtaccaccgt taccgtttct
      361 tct
//
LOCUS       OR488321                 321 bp    DNA     linear   SYN 25-AUG-2023
DEFINITION  UNVERIFIED: Synthetic construct clone SP_184-3-G1_VL sequence.
ACCESSION   OR488321
VERSION     OR488321
KEYWORDS    UNVERIFIED.
SOURCE      synthetic construct
  ORGANISM  synthetic construct
            other sequences; artificial sequences.
REFERENCE   1  (bases 1 to 321)
  AUTHORS   Erasmus,M.F.
  TITLE     Insights into Next Generation Sequencing Guided Antibody Selection
            Strategies
  JOURNAL   Unpublished
REFERENCE   2  (bases 1 to 321)
  AUTHORS   Erasmus,M.F.
  TITLE     Direct Submission
  JOURNAL   Submitted (25-AUG-2023) Bioinformatics, Specifica, LLC, a Q2
            Solutions Company, 1607 Alcaldesa Street, Santa Fe, NM 87501, USA
COMMENT     GenBank staff is unable to verify sequence and/or annotation
            provided by the submitter.
            
            ##Assembly-Data-START##
            Assembly Method       :: Codon Code Aligner v. 11.0.1; SMRTools v.
                                     11.0
            Sequencing Technology :: PacBio; Sanger dideoxy sequencing
            ##Assembly-Data-END##
FEATURES             Location/Qualifiers
     source          1..321
                     /organism="synthetic construct"
                     /mol_type="other DNA"
                     /db_xref="taxon:32630"
                     /clone="SP_184-3-G1_VL"
ORIGIN      
        1 gatattcaga tgacccagtc tccatcttct gtttctgcct ctgttggtga tagagttacc
       61 attacctgca gagcctctca gaacattggt tctcatctgg cctggtacca gcagaagcca
      121 ggtaaggccc caaagctgct gatttacggt acctctacca gagccaccgg tgttccatct
      181 agattctctg gttctggttc tggtaccgat ttcaccctga ccatttcttc tctgcagcca
      241 gaagatttcg ccaactacta ctgccatcag tacgccgcct acccatggac cttcggtggt
      301 ggtaccaagg ttgaaattaa g
//
LOCUS       OR488322                 366 bp    DNA     linear   SYN 25-AUG-2023
DEFINITION  UNVERIFIED: Synthetic construct clone SP_185-3-G2_VH sequence.
ACCESSION   OR488322
VERSION     OR488322
KEYWORDS    UNVERIFIED.
SOURCE      synthetic construct
  ORGANISM  synthetic construct
            other sequences; artificial sequences.
REFERENCE   1  (bases 1 to 366)
  AUTHORS   Erasmus,M.F.
  TITLE     Insights into Next Generation Sequencing Guided Antibody Selection
            Strategies
  JOURNAL   Unpublished
REFERENCE   2  (bases 1 to 366)
  AUTHORS   Erasmus,M.F.
  TITLE     Direct Submission
  JOURNAL   Submitted (25-AUG-2023) Bioinformatics, Specifica, LLC, a Q2
            Solutions Company, 1607 Alcaldesa Street, Santa Fe, NM 87501, USA
COMMENT     GenBank staff is unable to verify sequence and/or annotation
            provided by the submitter.
            
            ##Assembly-Data-START##
            Assembly Method       :: Codon Code Aligner v. 11.0.1; SMRTools v.
                                     11.0
            Sequencing Technology :: PacBio; Sanger dideoxy sequencing
            ##Assembly-Data-END##
FEATURES             Location/Qualifiers
     source          1..366
                     /organism="synthetic construct"
                     /mol_type="other DNA"
                     /db_xref="taxon:32630"
                     /clone="SP_185-3-G2_VH"
ORIGIN      
        1 caggttcagc tggttcagtc tggtgccgaa gttaagaagc caggtgcctc tgttaaggtt
       61 tcttgcaagg tttctggtta cccattcacc tcttacgcca ttcattgggt tagacaggcc
      121 ccaggtaagg gtctggaatg gatgggtggt attaccccat acaacgccga taccatttac
      181 gcccagaagt tccagggtag agttaccatg accgaagata cctctaccga taccgcctac
      241 atggaactgt cttctctgaa gtctgaagat accgccgttt actactgcgc cagagatggt
      301 tactcttacg gttacctgtc tggtatggat gtttggggtc agggtaccac cgttaccgtt
      361 tcttct
//
LOCUS       OR488323                 321 bp    DNA     linear   SYN 25-AUG-2023
DEFINITION  UNVERIFIED: Synthetic construct clone SP_185-3-G2_VL sequence.
ACCESSION   OR488323
VERSION     OR488323
KEYWORDS    UNVERIFIED.
SOURCE      synthetic construct
  ORGANISM  synthetic construct
            other sequences; artificial sequences.
REFERENCE   1  (bases 1 to 321)
  AUTHORS   Erasmus,M.F.
  TITLE     Insights into Next Generation Sequencing Guided Antibody Selection
            Strategies
  JOURNAL   Unpublished
REFERENCE   2  (bases 1 to 321)
  AUTHORS   Erasmus,M.F.
  TITLE     Direct Submission
  JOURNAL   Submitted (25-AUG-2023) Bioinformatics, Specifica, LLC, a Q2
            Solutions Company, 1607 Alcaldesa Street, Santa Fe, NM 87501, USA
COMMENT     GenBank staff is unable to verify sequence and/or annotation
            provided by the submitter.
            
            ##Assembly-Data-START##
            Assembly Method       :: Codon Code Aligner v. 11.0.1; SMRTools v.
                                     11.0
            Sequencing Technology :: PacBio; Sanger dideoxy sequencing
            ##Assembly-Data-END##
FEATURES             Location/Qualifiers
     source          1..321
                     /organism="synthetic construct"
                     /mol_type="other DNA"
                     /db_xref="taxon:32630"
                     /clone="SP_185-3-G2_VL"
ORIGIN      
        1 gatattcaga tgacccagtc tccatcttct gtttctgcct ctgttggtaa cagagttacc
       61 attacctgca gagcctctca tgatatttct aactacctgg cctggtacca gcagaagcca
      121 ggtaaggccc caaagctgct gatttacgaa tctaaccaga gaccatctgg tgttccatct
      181 agattctctg gttctggttc tggtaccgat ttcaccctga ccatttcttc tctgcagcca
      241 gaagatttcg ccaactacta ctgccatcag tacgccgcct acccatggac cttcggtggt
      301 ggtaccaagg ttgaaattaa g
//
LOCUS       OR488324                 369 bp    DNA     linear   SYN 25-AUG-2023
DEFINITION  UNVERIFIED: Synthetic construct clone SP_186-3-G3_VH sequence.
ACCESSION   OR488324
VERSION     OR488324
KEYWORDS    UNVERIFIED.
SOURCE      synthetic construct
  ORGANISM  synthetic construct
            other sequences; artificial sequences.
REFERENCE   1  (bases 1 to 369)
  AUTHORS   Erasmus,M.F.
  TITLE     Insights into Next Generation Sequencing Guided Antibody Selection
            Strategies
  JOURNAL   Unpublished
REFERENCE   2  (bases 1 to 369)
  AUTHORS   Erasmus,M.F.
  TITLE     Direct Submission
  JOURNAL   Submitted (25-AUG-2023) Bioinformatics, Specifica, LLC, a Q2
            Solutions Company, 1607 Alcaldesa Street, Santa Fe, NM 87501, USA
COMMENT     GenBank staff is unable to verify sequence and/or annotation
            provided by the submitter.
            
            ##Assembly-Data-START##
            Assembly Method       :: Codon Code Aligner v. 11.0.1; SMRTools v.
                                     11.0
            Sequencing Technology :: PacBio; Sanger dideoxy sequencing
            ##Assembly-Data-END##
FEATURES             Location/Qualifiers
     source          1..369
                     /organism="synthetic construct"
                     /mol_type="other DNA"
                     /db_xref="taxon:32630"
                     /clone="SP_186-3-G3_VH"
ORIGIN      
        1 caggttcagc tggttcagtc tggtgccgaa gttaagaagc caggtgcctc tgttaaggtt
       61 tcttgcaagg tttctggtta ctctttctct acctacacca ttcattgggt tagacaggcc
      121 ccaggtaagg gtctggaatg gatgggtggt attaacccaa gagatgccac caccatttac
      181 gcccagaagt tccagggtag agttaccatg accgaagata cctctaccga taccgcctac
      241 atggaactgt cttctctgaa gtctgaagat accgccgttt actactgcgc cagagatggt
      301 tacggtgatt acagaggtct gtacggtatg gatgtttggg gtcagggtac caccgttacc
      361 gtttcttct
//
LOCUS       OR488325                 321 bp    DNA     linear   SYN 25-AUG-2023
DEFINITION  UNVERIFIED: Synthetic construct clone SP_186-3-G3_VL sequence.
ACCESSION   OR488325
VERSION     OR488325
KEYWORDS    UNVERIFIED.
SOURCE      synthetic construct
  ORGANISM  synthetic construct
            other sequences; artificial sequences.
REFERENCE   1  (bases 1 to 321)
  AUTHORS   Erasmus,M.F.
  TITLE     Insights into Next Generation Sequencing Guided Antibody Selection
            Strategies
  JOURNAL   Unpublished
REFERENCE   2  (bases 1 to 321)
  AUTHORS   Erasmus,M.F.
  TITLE     Direct Submission
  JOURNAL   Submitted (25-AUG-2023) Bioinformatics, Specifica, LLC, a Q2
            Solutions Company, 1607 Alcaldesa Street, Santa Fe, NM 87501, USA
COMMENT     GenBank staff is unable to verify sequence and/or annotation
            provided by the submitter.
            
            ##Assembly-Data-START##
            Assembly Method       :: Codon Code Aligner v. 11.0.1; SMRTools v.
                                     11.0
            Sequencing Technology :: PacBio; Sanger dideoxy sequencing
            ##Assembly-Data-END##
FEATURES             Location/Qualifiers
     source          1..321
                     /organism="synthetic construct"
                     /mol_type="other DNA"
                     /db_xref="taxon:32630"
                     /clone="SP_186-3-G3_VL"
ORIGIN      
        1 gatattcaga tgacccagtc tccatcttct gtttctgcct ctgttggtga tagagttacc
       61 attacctgca gagcctctca ggatattggt aaccatctgg cctggtacca gcagaagcca
      121 ggtaaggccc caaagctgct gatttacgcc tcttctaacc tggcctctgg tgttccatct
      181 agattctctg gttctggttc tggtaccgat ttcaccctga ccatttcttc tctgcagcca
      241 gaagatttcg ccaactacta ctgccatcag tacgccacct acccatggac cttcggtgat
      301 ggtaccaagg ttgaaattaa g
//
LOCUS       OR488326                 378 bp    DNA     linear   SYN 25-AUG-2023
DEFINITION  UNVERIFIED: Synthetic construct clone SP_187-3-G4_VH sequence.
ACCESSION   OR488326
VERSION     OR488326
KEYWORDS    UNVERIFIED.
SOURCE      synthetic construct
  ORGANISM  synthetic construct
            other sequences; artificial sequences.
REFERENCE   1  (bases 1 to 378)
  AUTHORS   Erasmus,M.F.
  TITLE     Insights into Next Generation Sequencing Guided Antibody Selection
            Strategies
  JOURNAL   Unpublished
REFERENCE   2  (bases 1 to 378)
  AUTHORS   Erasmus,M.F.
  TITLE     Direct Submission
  JOURNAL   Submitted (25-AUG-2023) Bioinformatics, Specifica, LLC, a Q2
            Solutions Company, 1607 Alcaldesa Street, Santa Fe, NM 87501, USA
COMMENT     GenBank staff is unable to verify sequence and/or annotation
            provided by the submitter.
            
            ##Assembly-Data-START##
            Assembly Method       :: Codon Code Aligner v. 11.0.1; SMRTools v.
                                     11.0
            Sequencing Technology :: PacBio; Sanger dideoxy sequencing
            ##Assembly-Data-END##
FEATURES             Location/Qualifiers
     source          1..378
                     /organism="synthetic construct"
                     /mol_type="other DNA"
                     /db_xref="taxon:32630"
                     /clone="SP_187-3-G4_VH"
ORIGIN      
        1 caggttcagc tggttcagtc tggtgccgaa gttaagaagc caggtgcctc tgttaaggtt
       61 tcttgcaagg tttctggtta ctctttcacc gatcattcta ttcattgggt tagacaggcc
      121 ccaggtaagg gtctggaatg gatgggtggt attaacccaa acattggtga taccatttac
      181 gcccagaagt tccagggtag agttaccatg accgaagata cctctaccga taccgcctac
      241 atggaactgt cttctctgaa gtctgaagat accgccgttt actactgcgc cagagatggt
      301 tactctggtt acgaatcttc ttactactac tacggtatgg atgtttgggg tcagggtacc
      361 accgttaccg tttcttct
//
LOCUS       OR488327                 321 bp    DNA     linear   SYN 25-AUG-2023
DEFINITION  UNVERIFIED: Synthetic construct clone SP_187-3-G4_VL sequence.
ACCESSION   OR488327
VERSION     OR488327
KEYWORDS    UNVERIFIED.
SOURCE      synthetic construct
  ORGANISM  synthetic construct
            other sequences; artificial sequences.
REFERENCE   1  (bases 1 to 321)
  AUTHORS   Erasmus,M.F.
  TITLE     Insights into Next Generation Sequencing Guided Antibody Selection
            Strategies
  JOURNAL   Unpublished
REFERENCE   2  (bases 1 to 321)
  AUTHORS   Erasmus,M.F.
  TITLE     Direct Submission
  JOURNAL   Submitted (25-AUG-2023) Bioinformatics, Specifica, LLC, a Q2
            Solutions Company, 1607 Alcaldesa Street, Santa Fe, NM 87501, USA
COMMENT     GenBank staff is unable to verify sequence and/or annotation
            provided by the submitter.
            
            ##Assembly-Data-START##
            Assembly Method       :: Codon Code Aligner v. 11.0.1; SMRTools v.
                                     11.0
            Sequencing Technology :: PacBio; Sanger dideoxy sequencing
            ##Assembly-Data-END##
FEATURES             Location/Qualifiers
     source          1..321
                     /organism="synthetic construct"
                     /mol_type="other DNA"
                     /db_xref="taxon:32630"
                     /clone="SP_187-3-G4_VL"
ORIGIN      
        1 gatattcaga tgacccagtc tccatcttct gtttctgcct ctgttggtga tagagttacc
       61 attacctgca gagcctctca ggatattggt aaccatctgg cctggtacca gcagaagcca
      121 ggtaaggccc caaagctgct gatttacgcc tcttctaacc tggcctctgg tgttccatct
      181 agattctctg gttctggttc tggtaccgat ttcaccctga ccatttcttc tctgcagcca
      241 gaagatttcg ccaactacta ctgccatcag tacgccacct acccatggac cttcggtggt
      301 ggtaccaagg ttgaaattaa g
//
LOCUS       OR488328                 378 bp    DNA     linear   SYN 25-AUG-2023
DEFINITION  UNVERIFIED: Synthetic construct clone SP_188-3-G5_VH sequence.
ACCESSION   OR488328
VERSION     OR488328
KEYWORDS    UNVERIFIED.
SOURCE      synthetic construct
  ORGANISM  synthetic construct
            other sequences; artificial sequences.
REFERENCE   1  (bases 1 to 378)
  AUTHORS   Erasmus,M.F.
  TITLE     Insights into Next Generation Sequencing Guided Antibody Selection
            Strategies
  JOURNAL   Unpublished
REFERENCE   2  (bases 1 to 378)
  AUTHORS   Erasmus,M.F.
  TITLE     Direct Submission
  JOURNAL   Submitted (25-AUG-2023) Bioinformatics, Specifica, LLC, a Q2
            Solutions Company, 1607 Alcaldesa Street, Santa Fe, NM 87501, USA
COMMENT     GenBank staff is unable to verify sequence and/or annotation
            provided by the submitter.
            
            ##Assembly-Data-START##
            Assembly Method       :: Codon Code Aligner v. 11.0.1; SMRTools v.
                                     11.0
            Sequencing Technology :: PacBio; Sanger dideoxy sequencing
            ##Assembly-Data-END##
FEATURES             Location/Qualifiers
     source          1..378
                     /organism="synthetic construct"
                     /mol_type="other DNA"
                     /db_xref="taxon:32630"
                     /clone="SP_188-3-G5_VH"
ORIGIN      
        1 caggttcagc tggttcagtc tggtgccgaa gttaagaagc caggtgcctc tgttaaggtt
       61 tcttgcaagg tttctggtta ctctttcacc gatcattcta ttcattgggt tagacaggcc
      121 ccaggtaagg gtctggaatg gatgggtggt attaacccat acaccggtga taccatttac
      181 gcccagaagt tccagggtag agttaccatg accgaagata cctctaccga taccgcctac
      241 atggaactgt cttctctgaa gtctgaagat accgccgttt actactgcgc caaggatggt
      301 tggggttctc tgctgaacgg tattgccgtt gccggtctgg attactgggg tcagggtacc
      361 ctggttaccg tttcttct
//
LOCUS       OR488329                 321 bp    DNA     linear   SYN 25-AUG-2023
DEFINITION  UNVERIFIED: Synthetic construct clone SP_188-3-G5_VL sequence.
ACCESSION   OR488329
VERSION     OR488329
KEYWORDS    UNVERIFIED.
SOURCE      synthetic construct
  ORGANISM  synthetic construct
            other sequences; artificial sequences.
REFERENCE   1  (bases 1 to 321)
  AUTHORS   Erasmus,M.F.
  TITLE     Insights into Next Generation Sequencing Guided Antibody Selection
            Strategies
  JOURNAL   Unpublished
REFERENCE   2  (bases 1 to 321)
  AUTHORS   Erasmus,M.F.
  TITLE     Direct Submission
  JOURNAL   Submitted (25-AUG-2023) Bioinformatics, Specifica, LLC, a Q2
            Solutions Company, 1607 Alcaldesa Street, Santa Fe, NM 87501, USA
COMMENT     GenBank staff is unable to verify sequence and/or annotation
            provided by the submitter.
            
            ##Assembly-Data-START##
            Assembly Method       :: Codon Code Aligner v. 11.0.1; SMRTools v.
                                     11.0
            Sequencing Technology :: PacBio; Sanger dideoxy sequencing
            ##Assembly-Data-END##
FEATURES             Location/Qualifiers
     source          1..321
                     /organism="synthetic construct"
                     /mol_type="other DNA"
                     /db_xref="taxon:32630"
                     /clone="SP_188-3-G5_VL"
ORIGIN      
        1 gatattcaga tgacccagtc tccatcttct gtttctgcct ctgttggtga tagagttacc
       61 attacctgca gagcctctca ggatattggt aaccatctgg cctggtacca gcagaagcca
      121 ggtaaggccc caaagctgct gatttacgcc tcttctaacc tggcctctgg tgttccatct
      181 agattctctg gttctggttc tggtaccgat ttcaccctga ccatttcttc tctgcagcca
      241 gaagatttcg ccaactacta ctgccatcag tacgccacct acccatggac cttcggtggt
      301 ggtaccaagg ttgaaattaa g
//
LOCUS       OR488330                 390 bp    DNA     linear   SYN 25-AUG-2023
DEFINITION  UNVERIFIED: Synthetic construct clone SP_189-3-G6_VH sequence.
ACCESSION   OR488330
VERSION     OR488330
KEYWORDS    UNVERIFIED.
SOURCE      synthetic construct
  ORGANISM  synthetic construct
            other sequences; artificial sequences.
REFERENCE   1  (bases 1 to 390)
  AUTHORS   Erasmus,M.F.
  TITLE     Insights into Next Generation Sequencing Guided Antibody Selection
            Strategies
  JOURNAL   Unpublished
REFERENCE   2  (bases 1 to 390)
  AUTHORS   Erasmus,M.F.
  TITLE     Direct Submission
  JOURNAL   Submitted (25-AUG-2023) Bioinformatics, Specifica, LLC, a Q2
            Solutions Company, 1607 Alcaldesa Street, Santa Fe, NM 87501, USA
COMMENT     GenBank staff is unable to verify sequence and/or annotation
            provided by the submitter.
            
            ##Assembly-Data-START##
            Assembly Method       :: Codon Code Aligner v. 11.0.1; SMRTools v.
                                     11.0
            Sequencing Technology :: PacBio; Sanger dideoxy sequencing
            ##Assembly-Data-END##
FEATURES             Location/Qualifiers
     source          1..390
                     /organism="synthetic construct"
                     /mol_type="other DNA"
                     /db_xref="taxon:32630"
                     /clone="SP_189-3-G6_VH"
ORIGIN      
        1 caggttcagc tggttcagtc tggtgccgaa gttaagaagc caggtgcctc tgttaaggtt
       61 tcttgcaagg tttctggtta ctctttcacc gatcattcta ttcattgggt tagacaggcc
      121 ccaggtaagg gtctggaatg gatgggtggt attaacccat acaccggtga taccatttac
      181 gcccagaagt tccagggtag agttaccatg accgaagata cctctaccga taccgcctac
      241 atggaactgt cttctctgaa gtctgaagat accgccgttt actactgcgc cagagatgcc
      301 tggggtagac caggtaccta ctgcggtggt gattgcccat actctggtat ggatgtttgg
      361 ggtcagggta ccaccgttac cgtttcttct
//
LOCUS       OR488331                 321 bp    DNA     linear   SYN 25-AUG-2023
DEFINITION  UNVERIFIED: Synthetic construct clone SP_189-3-G6_VL sequence.
ACCESSION   OR488331
VERSION     OR488331
KEYWORDS    UNVERIFIED.
SOURCE      synthetic construct
  ORGANISM  synthetic construct
            other sequences; artificial sequences.
REFERENCE   1  (bases 1 to 321)
  AUTHORS   Erasmus,M.F.
  TITLE     Insights into Next Generation Sequencing Guided Antibody Selection
            Strategies
  JOURNAL   Unpublished
REFERENCE   2  (bases 1 to 321)
  AUTHORS   Erasmus,M.F.
  TITLE     Direct Submission
  JOURNAL   Submitted (25-AUG-2023) Bioinformatics, Specifica, LLC, a Q2
            Solutions Company, 1607 Alcaldesa Street, Santa Fe, NM 87501, USA
COMMENT     GenBank staff is unable to verify sequence and/or annotation
            provided by the submitter.
            
            ##Assembly-Data-START##
            Assembly Method       :: Codon Code Aligner v. 11.0.1; SMRTools v.
                                     11.0
            Sequencing Technology :: PacBio; Sanger dideoxy sequencing
            ##Assembly-Data-END##
FEATURES             Location/Qualifiers
     source          1..321
                     /organism="synthetic construct"
                     /mol_type="other DNA"
                     /db_xref="taxon:32630"
                     /clone="SP_189-3-G6_VL"
ORIGIN      
        1 gatattcaga tgacccagtc tccatcttct gtttctgcct ctgttggtga tagagttacc
       61 attacctgca gagcctctag agatatttct tcttacctgg cctggtacca gcagaagcca
      121 ggtaaggccc caaagctgct gatttacggt gcctctacca gagcctctgg tgttccatct
      181 agattctctg gttctggttc tggtaccgat ttcaccctga ccatttcttc tctgcagcca
      241 gaagatttcg ccaactacta ctgccatcag tacgccacct acccatggac cttcggtggt
      301 ggtaccaagg ttgaaattaa g
//
LOCUS       OR488332                 336 bp    DNA     linear   SYN 25-AUG-2023
DEFINITION  UNVERIFIED: Synthetic construct clone SP_19-1-B7_VH sequence.
ACCESSION   OR488332
VERSION     OR488332
KEYWORDS    UNVERIFIED.
SOURCE      synthetic construct
  ORGANISM  synthetic construct
            other sequences; artificial sequences.
REFERENCE   1  (bases 1 to 336)
  AUTHORS   Erasmus,M.F.
  TITLE     Insights into Next Generation Sequencing Guided Antibody Selection
            Strategies
  JOURNAL   Unpublished
REFERENCE   2  (bases 1 to 336)
  AUTHORS   Erasmus,M.F.
  TITLE     Direct Submission
  JOURNAL   Submitted (25-AUG-2023) Bioinformatics, Specifica, LLC, a Q2
            Solutions Company, 1607 Alcaldesa Street, Santa Fe, NM 87501, USA
COMMENT     GenBank staff is unable to verify sequence and/or annotation
            provided by the submitter.
            
            ##Assembly-Data-START##
            Assembly Method       :: Codon Code Aligner v. 11.0.1; SMRTools v.
                                     11.0
            Sequencing Technology :: PacBio; Sanger dideoxy sequencing
            ##Assembly-Data-END##
FEATURES             Location/Qualifiers
     source          1..336
                     /organism="synthetic construct"
                     /mol_type="other DNA"
                     /db_xref="taxon:32630"
                     /clone="SP_19-1-B7_VH"
ORIGIN      
        1 caggttcagc tggttcagtc tggtgccgaa gttaagaagc caggtgcctc tgttaaggtt
       61 tcttgcaagg tttctggtta caccttcacc gataacgcca ttcattgggt tagacaggcc
      121 ccaggtaagg gtctggaatg gatgggtggt atgaacccac attctggtgc caccatttac
      181 gcccagaagt tccagggtag agttaccatg accgaagata cctctaccga taccgcctac
      241 atggaactgt cttctctgaa gtctgaagat accgccgttt actactgcac caccctggcc
      301 tactggggtc agggtaccct ggttaccgtt tcttct
//
LOCUS       OR488333                 321 bp    DNA     linear   SYN 25-AUG-2023
DEFINITION  UNVERIFIED: Synthetic construct clone SP_19-1-B7_VL sequence.
ACCESSION   OR488333
VERSION     OR488333
KEYWORDS    UNVERIFIED.
SOURCE      synthetic construct
  ORGANISM  synthetic construct
            other sequences; artificial sequences.
REFERENCE   1  (bases 1 to 321)
  AUTHORS   Erasmus,M.F.
  TITLE     Insights into Next Generation Sequencing Guided Antibody Selection
            Strategies
  JOURNAL   Unpublished
REFERENCE   2  (bases 1 to 321)
  AUTHORS   Erasmus,M.F.
  TITLE     Direct Submission
  JOURNAL   Submitted (25-AUG-2023) Bioinformatics, Specifica, LLC, a Q2
            Solutions Company, 1607 Alcaldesa Street, Santa Fe, NM 87501, USA
COMMENT     GenBank staff is unable to verify sequence and/or annotation
            provided by the submitter.
            
            ##Assembly-Data-START##
            Assembly Method       :: Codon Code Aligner v. 11.0.1; SMRTools v.
                                     11.0
            Sequencing Technology :: PacBio; Sanger dideoxy sequencing
            ##Assembly-Data-END##
FEATURES             Location/Qualifiers
     source          1..321
                     /organism="synthetic construct"
                     /mol_type="other DNA"
                     /db_xref="taxon:32630"
                     /clone="SP_19-1-B7_VL"
ORIGIN      
        1 gatattcaga tgacccagtc tccatcttct gtttctgcct ctgttggtga tagagttacc
       61 attacctgca gagcctctga aggtatttct aactacctgg cctggtacca gcagaagcca
      121 ggtaaggccc caaagctgct gatttacggt gcctctatta gagaatctgg tgttccatct
      181 agattctctg gttctggttc tggtaccgat ttcaccctga ccatttcttc tctgcagcca
      241 gaagatttcg ccaactacta ctgcctgcag tacgataccc tgccattcac cttcggtggt
      301 ggtaccaagg ttgaaattaa g
//
LOCUS       OR488334                 378 bp    DNA     linear   SYN 25-AUG-2023
DEFINITION  UNVERIFIED: Synthetic construct clone SP_190-3-G7_VH sequence.
ACCESSION   OR488334
VERSION     OR488334
KEYWORDS    UNVERIFIED.
SOURCE      synthetic construct
  ORGANISM  synthetic construct
            other sequences; artificial sequences.
REFERENCE   1  (bases 1 to 378)
  AUTHORS   Erasmus,M.F.
  TITLE     Insights into Next Generation Sequencing Guided Antibody Selection
            Strategies
  JOURNAL   Unpublished
REFERENCE   2  (bases 1 to 378)
  AUTHORS   Erasmus,M.F.
  TITLE     Direct Submission
  JOURNAL   Submitted (25-AUG-2023) Bioinformatics, Specifica, LLC, a Q2
            Solutions Company, 1607 Alcaldesa Street, Santa Fe, NM 87501, USA
COMMENT     GenBank staff is unable to verify sequence and/or annotation
            provided by the submitter.
            
            ##Assembly-Data-START##
            Assembly Method       :: Codon Code Aligner v. 11.0.1; SMRTools v.
                                     11.0
            Sequencing Technology :: PacBio; Sanger dideoxy sequencing
            ##Assembly-Data-END##
FEATURES             Location/Qualifiers
     source          1..378
                     /organism="synthetic construct"
                     /mol_type="other DNA"
                     /db_xref="taxon:32630"
                     /clone="SP_190-3-G7_VH"
ORIGIN      
        1 caggttcagc tggttcagtc tggtgccgaa gttaagaagc caggtgcctc tgttaaggtt
       61 tcttgcaagg tttctggtta ctctttcacc gatcattcta ttcattgggt tagacaggcc
      121 ccaggtaagg gtctggaatg gatgggtggt attaacccat acaccggtga taccatttac
      181 gcccagaagt tccagggtag agttaccatg accgaagata cctctaccga taccgcctac
      241 atggaactgt cttctctgaa gtctgaagat accgccgttt actactgcgc cagagatgcc
      301 tacggtggta actctgaaac cttctggtac tacggtatgg atgtttgggg tcagggtacc
      361 accgttaccc tgtcttct
//
LOCUS       OR488335                 321 bp    DNA     linear   SYN 25-AUG-2023
DEFINITION  UNVERIFIED: Synthetic construct clone SP_190-3-G7_VL sequence.
ACCESSION   OR488335
VERSION     OR488335
KEYWORDS    UNVERIFIED.
SOURCE      synthetic construct
  ORGANISM  synthetic construct
            other sequences; artificial sequences.
REFERENCE   1  (bases 1 to 321)
  AUTHORS   Erasmus,M.F.
  TITLE     Insights into Next Generation Sequencing Guided Antibody Selection
            Strategies
  JOURNAL   Unpublished
REFERENCE   2  (bases 1 to 321)
  AUTHORS   Erasmus,M.F.
  TITLE     Direct Submission
  JOURNAL   Submitted (25-AUG-2023) Bioinformatics, Specifica, LLC, a Q2
            Solutions Company, 1607 Alcaldesa Street, Santa Fe, NM 87501, USA
COMMENT     GenBank staff is unable to verify sequence and/or annotation
            provided by the submitter.
            
            ##Assembly-Data-START##
            Assembly Method       :: Codon Code Aligner v. 11.0.1; SMRTools v.
                                     11.0
            Sequencing Technology :: PacBio; Sanger dideoxy sequencing
            ##Assembly-Data-END##
FEATURES             Location/Qualifiers
     source          1..321
                     /organism="synthetic construct"
                     /mol_type="other DNA"
                     /db_xref="taxon:32630"
                     /clone="SP_190-3-G7_VL"
ORIGIN      
        1 gatattcaga tgacccagtc tccatcttct gtttctgcct ctgttggtga tagagttacc
       61 attacctgca gagcctctca gagaattggt tcttacctgg cctggtacca gcagaagcca
      121 ggtaaggccc caaagctgct gatttacgat gcctcttcta gaccaaccgg tgttccatct
      181 agattctctg gttctggttc tggtaccgat ttcaccctga ccatttcttc tctgcagcca
      241 gaagatttcg ccaactacta ctgccatcag tacgccacct acccatggac cttcggtggt
      301 ggtaccaagg ttgaaattaa g
//
LOCUS       OR488336                 378 bp    DNA     linear   SYN 25-AUG-2023
DEFINITION  UNVERIFIED: Synthetic construct clone SP_191-3-G8_VH sequence.
ACCESSION   OR488336
VERSION     OR488336
KEYWORDS    UNVERIFIED.
SOURCE      synthetic construct
  ORGANISM  synthetic construct
            other sequences; artificial sequences.
REFERENCE   1  (bases 1 to 378)
  AUTHORS   Erasmus,M.F.
  TITLE     Insights into Next Generation Sequencing Guided Antibody Selection
            Strategies
  JOURNAL   Unpublished
REFERENCE   2  (bases 1 to 378)
  AUTHORS   Erasmus,M.F.
  TITLE     Direct Submission
  JOURNAL   Submitted (25-AUG-2023) Bioinformatics, Specifica, LLC, a Q2
            Solutions Company, 1607 Alcaldesa Street, Santa Fe, NM 87501, USA
COMMENT     GenBank staff is unable to verify sequence and/or annotation
            provided by the submitter.
            
            ##Assembly-Data-START##
            Assembly Method       :: Codon Code Aligner v. 11.0.1; SMRTools v.
                                     11.0
            Sequencing Technology :: PacBio; Sanger dideoxy sequencing
            ##Assembly-Data-END##
FEATURES             Location/Qualifiers
     source          1..378
                     /organism="synthetic construct"
                     /mol_type="other DNA"
                     /db_xref="taxon:32630"
                     /clone="SP_191-3-G8_VH"
ORIGIN      
        1 caggttcagc tggttcagtc tggtgccgaa gttaagaagc caggtgcctc tgttaaggtt
       61 tcttgcaagg tttctggtta ctctttcacc gatcattcta ttcattgggt tagacaggcc
      121 ccaggtaagg gtctggaatg gatgggtggt attaacccat acaccggtga taccatttac
      181 gcccagaagt tccagggtag agttaccatg accgaagata cctctaccga taccgcctac
      241 atggaactgt cttctctgaa gtctgaagat accgccgttt actactgcgc cagagatgcc
      301 tacggtggta actctgaaac cttctggtac tacggtatgg atgtttgggg tcagggtacc
      361 accgttaccg tttcttct
//
LOCUS       OR488337                 321 bp    DNA     linear   SYN 25-AUG-2023
DEFINITION  UNVERIFIED: Synthetic construct clone SP_191-3-G8_VL sequence.
ACCESSION   OR488337
VERSION     OR488337
KEYWORDS    UNVERIFIED.
SOURCE      synthetic construct
  ORGANISM  synthetic construct
            other sequences; artificial sequences.
REFERENCE   1  (bases 1 to 321)
  AUTHORS   Erasmus,M.F.
  TITLE     Insights into Next Generation Sequencing Guided Antibody Selection
            Strategies
  JOURNAL   Unpublished
REFERENCE   2  (bases 1 to 321)
  AUTHORS   Erasmus,M.F.
  TITLE     Direct Submission
  JOURNAL   Submitted (25-AUG-2023) Bioinformatics, Specifica, LLC, a Q2
            Solutions Company, 1607 Alcaldesa Street, Santa Fe, NM 87501, USA
COMMENT     GenBank staff is unable to verify sequence and/or annotation
            provided by the submitter.
            
            ##Assembly-Data-START##
            Assembly Method       :: Codon Code Aligner v. 11.0.1; SMRTools v.
                                     11.0
            Sequencing Technology :: PacBio; Sanger dideoxy sequencing
            ##Assembly-Data-END##
FEATURES             Location/Qualifiers
     source          1..321
                     /organism="synthetic construct"
                     /mol_type="other DNA"
                     /db_xref="taxon:32630"
                     /clone="SP_191-3-G8_VL"
ORIGIN      
        1 gatattcaga tgacccagtc tccatcttct gtttctgcct ctgttggtga tagagttacc
       61 attacctgca gagcctctca gaacattggt acctacctgg cctggtacca gcagaagcca
      121 ggtaaggccc caaagctgct gatttacgaa gccaacaaga gaccatctgg tgttccatct
      181 agattctctg gttctggttc tggtaccgat ttcaccctga ccatttcttc tctgcagcca
      241 gaagatttcg ccaactacta ctgccatcag tacgccacct acccatggac cttcggtggt
      301 ggtaccaagg ttgaaattaa g
//
LOCUS       OR488338                 360 bp    DNA     linear   SYN 25-AUG-2023
DEFINITION  UNVERIFIED: Synthetic construct clone SP_192-3-G9_VH sequence.
ACCESSION   OR488338
VERSION     OR488338
KEYWORDS    UNVERIFIED.
SOURCE      synthetic construct
  ORGANISM  synthetic construct
            other sequences; artificial sequences.
REFERENCE   1  (bases 1 to 360)
  AUTHORS   Erasmus,M.F.
  TITLE     Insights into Next Generation Sequencing Guided Antibody Selection
            Strategies
  JOURNAL   Unpublished
REFERENCE   2  (bases 1 to 360)
  AUTHORS   Erasmus,M.F.
  TITLE     Direct Submission
  JOURNAL   Submitted (25-AUG-2023) Bioinformatics, Specifica, LLC, a Q2
            Solutions Company, 1607 Alcaldesa Street, Santa Fe, NM 87501, USA
COMMENT     GenBank staff is unable to verify sequence and/or annotation
            provided by the submitter.
            
            ##Assembly-Data-START##
            Assembly Method       :: Codon Code Aligner v. 11.0.1; SMRTools v.
                                     11.0
            Sequencing Technology :: PacBio; Sanger dideoxy sequencing
            ##Assembly-Data-END##
FEATURES             Location/Qualifiers
     source          1..360
                     /organism="synthetic construct"
                     /mol_type="other DNA"
                     /db_xref="taxon:32630"
                     /clone="SP_192-3-G9_VH"
ORIGIN      
        1 caggttcagc tggttcagtc tggtgccgaa gttaagaagc caggtgcctc tgttaaggtt
       61 tcttgcaagg tttctggtta ctctttcacc gatcattcta ttcattgggt tagacaggcc
      121 ccaggtaagg gtctggaatg gatgggtggt attaacccat acaccggtga taccatttac
      181 gcccagaagt tccagggtag agttaccatg accgaagata cctctaccga taccgcctac
      241 atggaactgt cttctctgaa gtctgaagat accgccgttt actactgcgc cagagatgcc
      301 tacccaggtt actacggtat ggatgtttgg ggtccaggta ccctggttac cgtttcttct
//
LOCUS       OR488339                 321 bp    DNA     linear   SYN 25-AUG-2023
DEFINITION  UNVERIFIED: Synthetic construct clone SP_192-3-G9_VL sequence.
ACCESSION   OR488339
VERSION     OR488339
KEYWORDS    UNVERIFIED.
SOURCE      synthetic construct
  ORGANISM  synthetic construct
            other sequences; artificial sequences.
REFERENCE   1  (bases 1 to 321)
  AUTHORS   Erasmus,M.F.
  TITLE     Insights into Next Generation Sequencing Guided Antibody Selection
            Strategies
  JOURNAL   Unpublished
REFERENCE   2  (bases 1 to 321)
  AUTHORS   Erasmus,M.F.
  TITLE     Direct Submission
  JOURNAL   Submitted (25-AUG-2023) Bioinformatics, Specifica, LLC, a Q2
            Solutions Company, 1607 Alcaldesa Street, Santa Fe, NM 87501, USA
COMMENT     GenBank staff is unable to verify sequence and/or annotation
            provided by the submitter.
            
            ##Assembly-Data-START##
            Assembly Method       :: Codon Code Aligner v. 11.0.1; SMRTools v.
                                     11.0
            Sequencing Technology :: PacBio; Sanger dideoxy sequencing
            ##Assembly-Data-END##
FEATURES             Location/Qualifiers
     source          1..321
                     /organism="synthetic construct"
                     /mol_type="other DNA"
                     /db_xref="taxon:32630"
                     /clone="SP_192-3-G9_VL"
ORIGIN      
        1 gatattcaga tgacccagtc tccatcttct gtttctgcct ctgttggtga tagagttacc
       61 attacctgca gagcctctca gggtattgat aactacctgg cctggtacca gcagaagcca
      121 ggtaaggccc caaagctgct gatttacggt gcctctaaca gagccattgg tattccatct
      181 agattctctg gttctggttc tggtaccgat ttcaccctga ccatttcttc tctgcagcca
      241 gaagatttcg ccaactacta ctgccatcag tacgccacct acccatggac cttcggtggt
      301 ggtaccaagg ttgaaattaa g
//
LOCUS       OR488340                 360 bp    DNA     linear   SYN 25-AUG-2023
DEFINITION  UNVERIFIED: Synthetic construct clone SP_193-3-G10_VH sequence.
ACCESSION   OR488340
VERSION     OR488340
KEYWORDS    UNVERIFIED.
SOURCE      synthetic construct
  ORGANISM  synthetic construct
            other sequences; artificial sequences.
REFERENCE   1  (bases 1 to 360)
  AUTHORS   Erasmus,M.F.
  TITLE     Insights into Next Generation Sequencing Guided Antibody Selection
            Strategies
  JOURNAL   Unpublished
REFERENCE   2  (bases 1 to 360)
  AUTHORS   Erasmus,M.F.
  TITLE     Direct Submission
  JOURNAL   Submitted (25-AUG-2023) Bioinformatics, Specifica, LLC, a Q2
            Solutions Company, 1607 Alcaldesa Street, Santa Fe, NM 87501, USA
COMMENT     GenBank staff is unable to verify sequence and/or annotation
            provided by the submitter.
            
            ##Assembly-Data-START##
            Assembly Method       :: Codon Code Aligner v. 11.0.1; SMRTools v.
                                     11.0
            Sequencing Technology :: PacBio; Sanger dideoxy sequencing
            ##Assembly-Data-END##
FEATURES             Location/Qualifiers
     source          1..360
                     /organism="synthetic construct"
                     /mol_type="other DNA"
                     /db_xref="taxon:32630"
                     /clone="SP_193-3-G10_VH"
ORIGIN      
        1 caggttcagc tggttcagtc tggtgccgaa gttaagaagc caggtgcctc tgttaaggtt
       61 tcttgcaagg tttctggtta ctctttcacc gatcattcta ttcattgggt tagacaggcc
      121 ccaggtaagg gtctggaatg gatgggtggt attaacccat acaccggtga taccatttac
      181 gcccagaagt tccagggtag agttaccatg accgaagata cctctaccga taccgcctac
      241 atggaactgt cttctctgaa gtctgaagat accgccgttt actactgcgc cagagatgcc
      301 tacccaggtt actacggtat ggatgtttgg ggtcagggta ccaccgttac cgtttcttct
//
LOCUS       OR488341                 321 bp    DNA     linear   SYN 25-AUG-2023
DEFINITION  UNVERIFIED: Synthetic construct clone SP_193-3-G10_VL sequence.
ACCESSION   OR488341
VERSION     OR488341
KEYWORDS    UNVERIFIED.
SOURCE      synthetic construct
  ORGANISM  synthetic construct
            other sequences; artificial sequences.
REFERENCE   1  (bases 1 to 321)
  AUTHORS   Erasmus,M.F.
  TITLE     Insights into Next Generation Sequencing Guided Antibody Selection
            Strategies
  JOURNAL   Unpublished
REFERENCE   2  (bases 1 to 321)
  AUTHORS   Erasmus,M.F.
  TITLE     Direct Submission
  JOURNAL   Submitted (25-AUG-2023) Bioinformatics, Specifica, LLC, a Q2
            Solutions Company, 1607 Alcaldesa Street, Santa Fe, NM 87501, USA
COMMENT     GenBank staff is unable to verify sequence and/or annotation
            provided by the submitter.
            
            ##Assembly-Data-START##
            Assembly Method       :: Codon Code Aligner v. 11.0.1; SMRTools v.
                                     11.0
            Sequencing Technology :: PacBio; Sanger dideoxy sequencing
            ##Assembly-Data-END##
FEATURES             Location/Qualifiers
     source          1..321
                     /organism="synthetic construct"
                     /mol_type="other DNA"
                     /db_xref="taxon:32630"
                     /clone="SP_193-3-G10_VL"
ORIGIN      
        1 gatattcaga tgacccagtc tccatcttct gtttctgcct ctgttggtga tagagttacc
       61 attacctgca gagcctctca gtctatttct ggtcatctgg cctggtacca gcagaagcca
      121 ggtaaggccc caaagctgct gatttacggt gcctctaaca gagccattgg tattccatct
      181 agattctctg gttctggttc tggtaccgat ttcaccctga ccatttcttc tctgcagcca
      241 gaagatttcg ccaactacta ctgccatcag tacgccacct acccatggac cttcggtggt
      301 ggtaccaagg ttgaaattaa g
//
LOCUS       OR488342                 360 bp    DNA     linear   SYN 25-AUG-2023
DEFINITION  UNVERIFIED: Synthetic construct clone SP_194-3-G11_VH sequence.
ACCESSION   OR488342
VERSION     OR488342
KEYWORDS    UNVERIFIED.
SOURCE      synthetic construct
  ORGANISM  synthetic construct
            other sequences; artificial sequences.
REFERENCE   1  (bases 1 to 360)
  AUTHORS   Erasmus,M.F.
  TITLE     Insights into Next Generation Sequencing Guided Antibody Selection
            Strategies
  JOURNAL   Unpublished
REFERENCE   2  (bases 1 to 360)
  AUTHORS   Erasmus,M.F.
  TITLE     Direct Submission
  JOURNAL   Submitted (25-AUG-2023) Bioinformatics, Specifica, LLC, a Q2
            Solutions Company, 1607 Alcaldesa Street, Santa Fe, NM 87501, USA
COMMENT     GenBank staff is unable to verify sequence and/or annotation
            provided by the submitter.
            
            ##Assembly-Data-START##
            Assembly Method       :: Codon Code Aligner v. 11.0.1; SMRTools v.
                                     11.0
            Sequencing Technology :: PacBio; Sanger dideoxy sequencing
            ##Assembly-Data-END##
FEATURES             Location/Qualifiers
     source          1..360
                     /organism="synthetic construct"
                     /mol_type="other DNA"
                     /db_xref="taxon:32630"
                     /clone="SP_194-3-G11_VH"
ORIGIN      
        1 caggttcagc tggttcagtc tggtgccgaa gttaagaagc caggtgcctc tgttaaggtt
       61 tcttgcaagg tttctggtta ctctttcacc gatcattcta ttcattgggt tagacaggcc
      121 ccaggtaagg gtctggaatg gatgggtggt attaacccat acaccggtga taccatttac
      181 gcccagaagt tccagggtag agttaccatg accgaagata cctctaccga taccgcctac
      241 atggaactgt cttctctgaa gtctgaagat accgccgttt actactgcgc cagagatgcc
      301 tacccaggtt actacggtat ggatgtttgg ggtcagggta ccaccgttac cgtttcttct
//
LOCUS       OR488343                 321 bp    DNA     linear   SYN 25-AUG-2023
DEFINITION  UNVERIFIED: Synthetic construct clone SP_194-3-G11_VL sequence.
ACCESSION   OR488343
VERSION     OR488343
KEYWORDS    UNVERIFIED.
SOURCE      synthetic construct
  ORGANISM  synthetic construct
            other sequences; artificial sequences.
REFERENCE   1  (bases 1 to 321)
  AUTHORS   Erasmus,M.F.
  TITLE     Insights into Next Generation Sequencing Guided Antibody Selection
            Strategies
  JOURNAL   Unpublished
REFERENCE   2  (bases 1 to 321)
  AUTHORS   Erasmus,M.F.
  TITLE     Direct Submission
  JOURNAL   Submitted (25-AUG-2023) Bioinformatics, Specifica, LLC, a Q2
            Solutions Company, 1607 Alcaldesa Street, Santa Fe, NM 87501, USA
COMMENT     GenBank staff is unable to verify sequence and/or annotation
            provided by the submitter.
            
            ##Assembly-Data-START##
            Assembly Method       :: Codon Code Aligner v. 11.0.1; SMRTools v.
                                     11.0
            Sequencing Technology :: PacBio; Sanger dideoxy sequencing
            ##Assembly-Data-END##
FEATURES             Location/Qualifiers
     source          1..321
                     /organism="synthetic construct"
                     /mol_type="other DNA"
                     /db_xref="taxon:32630"
                     /clone="SP_194-3-G11_VL"
ORIGIN      
        1 gatattcaga tgacccagtc tccatcttct gtttctgcct ctgttggtga tagagttacc
       61 attacctgca gagcctctca ggatattggt aaccatctgg cctggtacca gcagaagcca
      121 ggtaaggccc caaagctgct gatttacgcc tcttctaacc tggcctctgg tgttccatct
      181 agattctctg gttctggttc tggtaccgat ttcaccctga ccatttcttc tctgcagcca
      241 gaagatttcg ccaactacta ctgccatcag tacgccacct acccatggac cttcggtggt
      301 ggtaccaagg ttgaaattaa g
//
LOCUS       OR488344                 375 bp    DNA     linear   SYN 25-AUG-2023
DEFINITION  UNVERIFIED: Synthetic construct clone SP_195-3-G12_VH sequence.
ACCESSION   OR488344
VERSION     OR488344
KEYWORDS    UNVERIFIED.
SOURCE      synthetic construct
  ORGANISM  synthetic construct
            other sequences; artificial sequences.
REFERENCE   1  (bases 1 to 375)
  AUTHORS   Erasmus,M.F.
  TITLE     Insights into Next Generation Sequencing Guided Antibody Selection
            Strategies
  JOURNAL   Unpublished
REFERENCE   2  (bases 1 to 375)
  AUTHORS   Erasmus,M.F.
  TITLE     Direct Submission
  JOURNAL   Submitted (25-AUG-2023) Bioinformatics, Specifica, LLC, a Q2
            Solutions Company, 1607 Alcaldesa Street, Santa Fe, NM 87501, USA
COMMENT     GenBank staff is unable to verify sequence and/or annotation
            provided by the submitter.
            
            ##Assembly-Data-START##
            Assembly Method       :: Codon Code Aligner v. 11.0.1; SMRTools v.
                                     11.0
            Sequencing Technology :: PacBio; Sanger dideoxy sequencing
            ##Assembly-Data-END##
FEATURES             Location/Qualifiers
     source          1..375
                     /organism="synthetic construct"
                     /mol_type="other DNA"
                     /db_xref="taxon:32630"
                     /clone="SP_195-3-G12_VH"
ORIGIN      
        1 caggttcagc tggttcagtc tggtgccgaa gttaagaagc caggtgcctc tgttaaggtt
       61 tcttgcaagg tttctggtta ctctttcacc gatcattcta ttcattgggt tagacaggcc
      121 ccaggtaagg gtctggaatg gatgggtggt attaacccat acaccggtga taccatttac
      181 gcccagaagt tccagggtag agttaccatg accgaagata cctctaccga taccgcctac
      241 atggaactgt cttctctgaa gtctgaagat accgccgttt actactgcgc cagagatgcc
      301 tactctggtt cttacccata ctactactac ggtatggatg tttggggtca gggtaccacc
      361 gttaccgttt cttct
//
LOCUS       OR488345                 321 bp    DNA     linear   SYN 25-AUG-2023
DEFINITION  UNVERIFIED: Synthetic construct clone SP_195-3-G12_VL sequence.
ACCESSION   OR488345
VERSION     OR488345
KEYWORDS    UNVERIFIED.
SOURCE      synthetic construct
  ORGANISM  synthetic construct
            other sequences; artificial sequences.
REFERENCE   1  (bases 1 to 321)
  AUTHORS   Erasmus,M.F.
  TITLE     Insights into Next Generation Sequencing Guided Antibody Selection
            Strategies
  JOURNAL   Unpublished
REFERENCE   2  (bases 1 to 321)
  AUTHORS   Erasmus,M.F.
  TITLE     Direct Submission
  JOURNAL   Submitted (25-AUG-2023) Bioinformatics, Specifica, LLC, a Q2
            Solutions Company, 1607 Alcaldesa Street, Santa Fe, NM 87501, USA
COMMENT     GenBank staff is unable to verify sequence and/or annotation
            provided by the submitter.
            
            ##Assembly-Data-START##
            Assembly Method       :: Codon Code Aligner v. 11.0.1; SMRTools v.
                                     11.0
            Sequencing Technology :: PacBio; Sanger dideoxy sequencing
            ##Assembly-Data-END##
FEATURES             Location/Qualifiers
     source          1..321
                     /organism="synthetic construct"
                     /mol_type="other DNA"
                     /db_xref="taxon:32630"
                     /clone="SP_195-3-G12_VL"
ORIGIN      
        1 gatattcaga tgacccagtc tccatcttct gtttctgcct ctgttggtga tagagttacc
       61 attacctgca gagcctctca gaacattaac gattacctgg cctggtacca gcagaagcca
      121 ggtaaggccc caaagctgct gatttacaac gtttctaaca gattctctgg tgttccatct
      181 agattctctg gttctggttc tggtaccgat ttcaccctga ccatttcttc tctgcagcca
      241 gaagatttcg ccaactacta ctgccatcag tacgccacct acccatggac cttcggtgat
      301 ggtaccaagg ttgaaattaa g
//
LOCUS       OR488346                 366 bp    DNA     linear   SYN 25-AUG-2023
DEFINITION  UNVERIFIED: Synthetic construct clone SP_196-3-H1_VH sequence.
ACCESSION   OR488346
VERSION     OR488346
KEYWORDS    UNVERIFIED.
SOURCE      synthetic construct
  ORGANISM  synthetic construct
            other sequences; artificial sequences.
REFERENCE   1  (bases 1 to 366)
  AUTHORS   Erasmus,M.F.
  TITLE     Insights into Next Generation Sequencing Guided Antibody Selection
            Strategies
  JOURNAL   Unpublished
REFERENCE   2  (bases 1 to 366)
  AUTHORS   Erasmus,M.F.
  TITLE     Direct Submission
  JOURNAL   Submitted (25-AUG-2023) Bioinformatics, Specifica, LLC, a Q2
            Solutions Company, 1607 Alcaldesa Street, Santa Fe, NM 87501, USA
COMMENT     GenBank staff is unable to verify sequence and/or annotation
            provided by the submitter.
            
            ##Assembly-Data-START##
            Assembly Method       :: Codon Code Aligner v. 11.0.1; SMRTools v.
                                     11.0
            Sequencing Technology :: PacBio; Sanger dideoxy sequencing
            ##Assembly-Data-END##
FEATURES             Location/Qualifiers
     source          1..366
                     /organism="synthetic construct"
                     /mol_type="other DNA"
                     /db_xref="taxon:32630"
                     /clone="SP_196-3-H1_VH"
ORIGIN      
        1 caggttcagc tggttcagtc tggtgccgaa gttaagaagc caggtgcctc tgttaaggtt
       61 tcttgcaagg tttctggtta ctctttcacc gatcattcta ttcattgggt tagacaggcc
      121 ccaggtaagg gtctggaatg gatgggtggt attaacccat acaccggtga taccatttac
      181 gcccagaagt tccagggtag agttaccatg accgaagata cctctaccga taccgcctac
      241 atggaactgt cttctctgaa gtctgaagat accgccgttt actactgcgc cagagatggt
      301 ttcgatgttg gtaccaccaa gtctctggat tactggggtc caggtaccct ggttaccgtt
      361 tcttct
//
LOCUS       OR488347                 321 bp    DNA     linear   SYN 25-AUG-2023
DEFINITION  UNVERIFIED: Synthetic construct clone SP_196-3-H1_VL sequence.
ACCESSION   OR488347
VERSION     OR488347
KEYWORDS    UNVERIFIED.
SOURCE      synthetic construct
  ORGANISM  synthetic construct
            other sequences; artificial sequences.
REFERENCE   1  (bases 1 to 321)
  AUTHORS   Erasmus,M.F.
  TITLE     Insights into Next Generation Sequencing Guided Antibody Selection
            Strategies
  JOURNAL   Unpublished
REFERENCE   2  (bases 1 to 321)
  AUTHORS   Erasmus,M.F.
  TITLE     Direct Submission
  JOURNAL   Submitted (25-AUG-2023) Bioinformatics, Specifica, LLC, a Q2
            Solutions Company, 1607 Alcaldesa Street, Santa Fe, NM 87501, USA
COMMENT     GenBank staff is unable to verify sequence and/or annotation
            provided by the submitter.
            
            ##Assembly-Data-START##
            Assembly Method       :: Codon Code Aligner v. 11.0.1; SMRTools v.
                                     11.0
            Sequencing Technology :: PacBio; Sanger dideoxy sequencing
            ##Assembly-Data-END##
FEATURES             Location/Qualifiers
     source          1..321
                     /organism="synthetic construct"
                     /mol_type="other DNA"
                     /db_xref="taxon:32630"
                     /clone="SP_196-3-H1_VL"
ORIGIN      
        1 gatattcaga tgacccagtc tccatcttct gtttctgcct ctgttggtga tagagttacc
       61 attacctgca gagcctctca gaacattttc agatacctgg cctggtacca gcagaagcca
      121 ggtaaggccc caaagctgct gatttacgat accttcaaca gagccaccgg tgttccatct
      181 agattctctg gttctggttc tggtaccgat ttcaccctga ccatttcttc tctgcagcca
      241 gaagatttcg ccaactacta ctgccagcag tacgatcagt acccaattac cttcggtggt
      301 ggtaccaagg ttgaaattaa g
//
LOCUS       OR488348                 369 bp    DNA     linear   SYN 25-AUG-2023
DEFINITION  UNVERIFIED: Synthetic construct clone SP_197-3-H2_VH sequence.
ACCESSION   OR488348
VERSION     OR488348
KEYWORDS    UNVERIFIED.
SOURCE      synthetic construct
  ORGANISM  synthetic construct
            other sequences; artificial sequences.
REFERENCE   1  (bases 1 to 369)
  AUTHORS   Erasmus,M.F.
  TITLE     Insights into Next Generation Sequencing Guided Antibody Selection
            Strategies
  JOURNAL   Unpublished
REFERENCE   2  (bases 1 to 369)
  AUTHORS   Erasmus,M.F.
  TITLE     Direct Submission
  JOURNAL   Submitted (25-AUG-2023) Bioinformatics, Specifica, LLC, a Q2
            Solutions Company, 1607 Alcaldesa Street, Santa Fe, NM 87501, USA
COMMENT     GenBank staff is unable to verify sequence and/or annotation
            provided by the submitter.
            
            ##Assembly-Data-START##
            Assembly Method       :: Codon Code Aligner v. 11.0.1; SMRTools v.
                                     11.0
            Sequencing Technology :: PacBio; Sanger dideoxy sequencing
            ##Assembly-Data-END##
FEATURES             Location/Qualifiers
     source          1..369
                     /organism="synthetic construct"
                     /mol_type="other DNA"
                     /db_xref="taxon:32630"
                     /clone="SP_197-3-H2_VH"
ORIGIN      
        1 caggttcagc tggttcagtc tggtgccgaa gttaagaagc caggtgcctc tgttaaggtt
       61 tcttgcaagg tttctggtta ctctttcacc gatcattcta ttcattgggt tagacaggcc
      121 ccaggtaagg gtctggaatg gatgggtggt attaacccat acaccggtga taccatttac
      181 gcccagaagt tccagggtag agttaccatg accgaagata cctctaccga taccgcctac
      241 atggaactgt cttctctgaa gtctgaagat accgccgttt actactgcgc cagagatggt
      301 tacgatttct ggtctggttc ttacggtatg gatgtttggg gtcagggtac caccgttacc
      361 gtttcttct
//
LOCUS       OR488349                 321 bp    DNA     linear   SYN 25-AUG-2023
DEFINITION  UNVERIFIED: Synthetic construct clone SP_197-3-H2_VL sequence.
ACCESSION   OR488349
VERSION     OR488349
KEYWORDS    UNVERIFIED.
SOURCE      synthetic construct
  ORGANISM  synthetic construct
            other sequences; artificial sequences.
REFERENCE   1  (bases 1 to 321)
  AUTHORS   Erasmus,M.F.
  TITLE     Insights into Next Generation Sequencing Guided Antibody Selection
            Strategies
  JOURNAL   Unpublished
REFERENCE   2  (bases 1 to 321)
  AUTHORS   Erasmus,M.F.
  TITLE     Direct Submission
  JOURNAL   Submitted (25-AUG-2023) Bioinformatics, Specifica, LLC, a Q2
            Solutions Company, 1607 Alcaldesa Street, Santa Fe, NM 87501, USA
COMMENT     GenBank staff is unable to verify sequence and/or annotation
            provided by the submitter.
            
            ##Assembly-Data-START##
            Assembly Method       :: Codon Code Aligner v. 11.0.1; SMRTools v.
                                     11.0
            Sequencing Technology :: PacBio; Sanger dideoxy sequencing
            ##Assembly-Data-END##
FEATURES             Location/Qualifiers
     source          1..321
                     /organism="synthetic construct"
                     /mol_type="other DNA"
                     /db_xref="taxon:32630"
                     /clone="SP_197-3-H2_VL"
ORIGIN      
        1 gatattcaga tgacccagtc tccatcttct gtttctgcct ctgttggtga tagagttacc
       61 attacctgca gagcctctca gccaatttct tcttacctgg cctggtacca gcagaagcca
      121 ggtaaggccc caaagctgct gatttacgaa gcctctaagc tgcagtctgg tgttccatct
      181 agattctctg gttctggttc tggtaccgat ttcaccctga ccatttcttc tctgcagcca
      241 gaagatttcg ccaactacta ctgccatcag tacgccacct acccatggac cttcggtggt
      301 ggtaccaagg ttgaaattaa g
//
LOCUS       OR488350                 369 bp    DNA     linear   SYN 25-AUG-2023
DEFINITION  UNVERIFIED: Synthetic construct clone SP_198-3-H3_VH sequence.
ACCESSION   OR488350
VERSION     OR488350
KEYWORDS    UNVERIFIED.
SOURCE      synthetic construct
  ORGANISM  synthetic construct
            other sequences; artificial sequences.
REFERENCE   1  (bases 1 to 369)
  AUTHORS   Erasmus,M.F.
  TITLE     Insights into Next Generation Sequencing Guided Antibody Selection
            Strategies
  JOURNAL   Unpublished
REFERENCE   2  (bases 1 to 369)
  AUTHORS   Erasmus,M.F.
  TITLE     Direct Submission
  JOURNAL   Submitted (25-AUG-2023) Bioinformatics, Specifica, LLC, a Q2
            Solutions Company, 1607 Alcaldesa Street, Santa Fe, NM 87501, USA
COMMENT     GenBank staff is unable to verify sequence and/or annotation
            provided by the submitter.
            
            ##Assembly-Data-START##
            Assembly Method       :: Codon Code Aligner v. 11.0.1; SMRTools v.
                                     11.0
            Sequencing Technology :: PacBio; Sanger dideoxy sequencing
            ##Assembly-Data-END##
FEATURES             Location/Qualifiers
     source          1..369
                     /organism="synthetic construct"
                     /mol_type="other DNA"
                     /db_xref="taxon:32630"
                     /clone="SP_198-3-H3_VH"
ORIGIN      
        1 caggttcagc tggttcagtc tggtgccgaa gttaagaagc caggtgcctc tgttaaggtt
       61 tcttgcaagg tttctggtta ctctttcacc gatcattcta ttcattgggt tagacaggcc
      121 ccaggtaagg gtctggaatg gatgggtggt attaacccat acaccggtga taccatttac
      181 gcccagaagt tccagggtag agttaccatg accgaagata cctctaccga taccgcctac
      241 atggaactgt cttctctgaa gtctgaagat accgccgttt actactgcgc cagagatggt
      301 tacgatttct ggtctggttc ttacggtatg gatgtttggg gtcagggtac caccgttacc
      361 gtttcttct
//
LOCUS       OR488351                 321 bp    DNA     linear   SYN 25-AUG-2023
DEFINITION  UNVERIFIED: Synthetic construct clone SP_198-3-H3_VL sequence.
ACCESSION   OR488351
VERSION     OR488351
KEYWORDS    UNVERIFIED.
SOURCE      synthetic construct
  ORGANISM  synthetic construct
            other sequences; artificial sequences.
REFERENCE   1  (bases 1 to 321)
  AUTHORS   Erasmus,M.F.
  TITLE     Insights into Next Generation Sequencing Guided Antibody Selection
            Strategies
  JOURNAL   Unpublished
REFERENCE   2  (bases 1 to 321)
  AUTHORS   Erasmus,M.F.
  TITLE     Direct Submission
  JOURNAL   Submitted (25-AUG-2023) Bioinformatics, Specifica, LLC, a Q2
            Solutions Company, 1607 Alcaldesa Street, Santa Fe, NM 87501, USA
COMMENT     GenBank staff is unable to verify sequence and/or annotation
            provided by the submitter.
            
            ##Assembly-Data-START##
            Assembly Method       :: Codon Code Aligner v. 11.0.1; SMRTools v.
                                     11.0
            Sequencing Technology :: PacBio; Sanger dideoxy sequencing
            ##Assembly-Data-END##
FEATURES             Location/Qualifiers
     source          1..321
                     /organism="synthetic construct"
                     /mol_type="other DNA"
                     /db_xref="taxon:32630"
                     /clone="SP_198-3-H3_VL"
ORIGIN      
        1 gatattcaga tgacccagtc tccatcttct gtttctgcct ctgttggtga tagagttacc
       61 attacctgca gagcctctca gtctattggt acctacctgg cctggtacca gcagaagcca
      121 ggtaaggccc caaagctgct gatttactct ggttctaccc tgcagtctgg tgttccatct
      181 agattctctg gttctggttc tggtaccgat ttcaccctga ccatttcttc tctgcagcca
      241 gaagatttcg ccaactacta ctgccatcag tacgccacct acccatggac cttcggtggt
      301 ggtaccaagg ttgaaattaa g
//
LOCUS       OR488352                 369 bp    DNA     linear   SYN 25-AUG-2023
DEFINITION  UNVERIFIED: Synthetic construct clone SP_199-3-H4_VH sequence.
ACCESSION   OR488352
VERSION     OR488352
KEYWORDS    UNVERIFIED.
SOURCE      synthetic construct
  ORGANISM  synthetic construct
            other sequences; artificial sequences.
REFERENCE   1  (bases 1 to 369)
  AUTHORS   Erasmus,M.F.
  TITLE     Insights into Next Generation Sequencing Guided Antibody Selection
            Strategies
  JOURNAL   Unpublished
REFERENCE   2  (bases 1 to 369)
  AUTHORS   Erasmus,M.F.
  TITLE     Direct Submission
  JOURNAL   Submitted (25-AUG-2023) Bioinformatics, Specifica, LLC, a Q2
            Solutions Company, 1607 Alcaldesa Street, Santa Fe, NM 87501, USA
COMMENT     GenBank staff is unable to verify sequence and/or annotation
            provided by the submitter.
            
            ##Assembly-Data-START##
            Assembly Method       :: Codon Code Aligner v. 11.0.1; SMRTools v.
                                     11.0
            Sequencing Technology :: PacBio; Sanger dideoxy sequencing
            ##Assembly-Data-END##
FEATURES             Location/Qualifiers
     source          1..369
                     /organism="synthetic construct"
                     /mol_type="other DNA"
                     /db_xref="taxon:32630"
                     /clone="SP_199-3-H4_VH"
ORIGIN      
        1 caggttcagc tggttcagtc tggtgccgaa gttaagaagc caggtgcctc tgttaaggtt
       61 tcttgcaagg tttctggtta ctctttcacc gatcattcta ttcattgggt tagacaggcc
      121 ccaggtaagg gtctggaatg gatgggtggt attaacccat acaccggtga taccatttac
      181 gcccagaagt tccagggtag agttaccatg accgaagata cctctaccga taccgcctac
      241 atggaactgt cttctctgaa gtctgaagat accgccgttt actactgcgc cagagatggt
      301 tacgatttct ggtctggttc ttacggtatg gatgtttggg gtcagggtac caccgttacc
      361 gtttcttct
//
LOCUS       OR488353                 321 bp    DNA     linear   SYN 25-AUG-2023
DEFINITION  UNVERIFIED: Synthetic construct clone SP_199-3-H4_VL sequence.
ACCESSION   OR488353
VERSION     OR488353
KEYWORDS    UNVERIFIED.
SOURCE      synthetic construct
  ORGANISM  synthetic construct
            other sequences; artificial sequences.
REFERENCE   1  (bases 1 to 321)
  AUTHORS   Erasmus,M.F.
  TITLE     Insights into Next Generation Sequencing Guided Antibody Selection
            Strategies
  JOURNAL   Unpublished
REFERENCE   2  (bases 1 to 321)
  AUTHORS   Erasmus,M.F.
  TITLE     Direct Submission
  JOURNAL   Submitted (25-AUG-2023) Bioinformatics, Specifica, LLC, a Q2
            Solutions Company, 1607 Alcaldesa Street, Santa Fe, NM 87501, USA
COMMENT     GenBank staff is unable to verify sequence and/or annotation
            provided by the submitter.
            
            ##Assembly-Data-START##
            Assembly Method       :: Codon Code Aligner v. 11.0.1; SMRTools v.
                                     11.0
            Sequencing Technology :: PacBio; Sanger dideoxy sequencing
            ##Assembly-Data-END##
FEATURES             Location/Qualifiers
     source          1..321
                     /organism="synthetic construct"
                     /mol_type="other DNA"
                     /db_xref="taxon:32630"
                     /clone="SP_199-3-H4_VL"
ORIGIN      
        1 gatattcaga tgacccagtc tccatcttct gtttctgcct ctgttggtga tagagttacc
       61 attacctgca gagcctctca gtctatttct ggtcatctgg cctggtacca gcagaagcca
      121 ggtaaggccc caaagctgct gatttacggt gcctctaaca gagccattgg tattccatct
      181 agattctctg gttctggttc tggtaccgat ttcaccctga ccatttcttc tctgcagcca
      241 gaagatttcg ccaactacta ctgccatcag tacgccacct acccatggac cttcggtggt
      301 ggtaccaagg ttgaaattaa g
//
LOCUS       OR488354                 369 bp    DNA     linear   SYN 25-AUG-2023
DEFINITION  UNVERIFIED: Synthetic construct clone SP_200-3-H5_VH sequence.
ACCESSION   OR488354
VERSION     OR488354
KEYWORDS    UNVERIFIED.
SOURCE      synthetic construct
  ORGANISM  synthetic construct
            other sequences; artificial sequences.
REFERENCE   1  (bases 1 to 369)
  AUTHORS   Erasmus,M.F.
  TITLE     Insights into Next Generation Sequencing Guided Antibody Selection
            Strategies
  JOURNAL   Unpublished
REFERENCE   2  (bases 1 to 369)
  AUTHORS   Erasmus,M.F.
  TITLE     Direct Submission
  JOURNAL   Submitted (25-AUG-2023) Bioinformatics, Specifica, LLC, a Q2
            Solutions Company, 1607 Alcaldesa Street, Santa Fe, NM 87501, USA
COMMENT     GenBank staff is unable to verify sequence and/or annotation
            provided by the submitter.
            
            ##Assembly-Data-START##
            Assembly Method       :: Codon Code Aligner v. 11.0.1; SMRTools v.
                                     11.0
            Sequencing Technology :: PacBio; Sanger dideoxy sequencing
            ##Assembly-Data-END##
FEATURES             Location/Qualifiers
     source          1..369
                     /organism="synthetic construct"
                     /mol_type="other DNA"
                     /db_xref="taxon:32630"
                     /clone="SP_200-3-H5_VH"
ORIGIN      
        1 caggttcagc tggttcagtc tggtgccgaa gttaagaagc caggtgcctc tgttaaggtt
       61 tcttgcaagg tttctggtta ctctttcacc gatcattcta ttcattgggt tagacaggcc
      121 ccaggtaagg gtctggaatg gatgggtggt attaacccat acaccggtga taccatttac
      181 gcccagaagt tccagggtag agttaccatg accgaagata cctctaccga taccgcctac
      241 atggaactgt cttctctgaa gtctgaagat accgccgttt actactgcgc cagagatggt
      301 tacgatttct ggtctggttc ttacggtatg tacgtttggg gtaacggtac cctggttacc
      361 gtttcttct
//
LOCUS       OR488355                 321 bp    DNA     linear   SYN 25-AUG-2023
DEFINITION  UNVERIFIED: Synthetic construct clone SP_200-3-H5_VL sequence.
ACCESSION   OR488355
VERSION     OR488355
KEYWORDS    UNVERIFIED.
SOURCE      synthetic construct
  ORGANISM  synthetic construct
            other sequences; artificial sequences.
REFERENCE   1  (bases 1 to 321)
  AUTHORS   Erasmus,M.F.
  TITLE     Insights into Next Generation Sequencing Guided Antibody Selection
            Strategies
  JOURNAL   Unpublished
REFERENCE   2  (bases 1 to 321)
  AUTHORS   Erasmus,M.F.
  TITLE     Direct Submission
  JOURNAL   Submitted (25-AUG-2023) Bioinformatics, Specifica, LLC, a Q2
[truncated: 342,276 more chars]
