# Supplementary material for: Insights into next generation sequencing guided antibody selection strategies
Source: Sci Rep. 2023 Oct 26;13:18370. doi: 10.1038/s41598-023-45538-w (PMC10603065; doi:10.1038/s41598-023-45538-w)
Supplement: Supplementary file 3 — Supplementary Information 3. [file 41598_2023_45538_MOESM3_ESM.xlsx]

## Sheet: SUPP_DATA_SCIENTIFIC_REPORTS_no
Name	LSA_BIN	cluster_cdr3_1	cluster_cdr3_2	strongest_affinity_across_targets	strongest_monomeric_affinity	affinity_rbd	affinity_s1	affinity_trimer	on_rate_rbd	on_rate_s1	on_rate_trimer	off_rate_rbd	off_rate_s1	off_rate_trimer
223-4-B4	1	60C	26F	2.67e-11	2.67e-11	2.67e-11	1e-06	5.54e-10	374424		101175	1e-05		5.6e-05
172-3-F1	1	6C	26F	3.33e-11	3.33e-11	3.33e-11	7.79e-10	9.55e-11	300076	115163	104686	1e-05	8.97e-05	1e-05
206-3-H11	1	26C	27F	3.38e-11	3.38e-11	3.38e-11	8.11e-10	9.23e-11	295726	113934	108383	1e-05	9.23e-05	1e-05
154-3-D7	1	26C	27F	3.43e-11	3.43e-11	3.43e-11	7.32e-10	8.48e-10	291420	117514	81887.7	1e-05	8.6e-05	6.95e-05
160-3-E1	1	26C	24F	3.49e-11	3.49e-11	3.49e-11	9.02e-10	1.15e-10	286147	87596.8	86932	1e-05	7.9e-05	1e-05
201-3-H6	1	26C	27F	3.5e-11	3.5e-11	3.5e-11	7.91e-10	9.87e-11	285370	119166	101282	1e-05	9.43e-05	1e-05
207-3-H12	1	22C	27F	3.56e-11	3.56e-11	3.56e-11	1.51e-09	1.02e-10	280653	129903	98115.5	1e-05	0.000196479	1e-05
162-3-E3	1	60C	26F	3.59e-11	3.59e-11	3.59e-11	1.14e-09	1.17e-10	278918	93105.9	85397.1	1e-05	0.00010599	1e-05
123-3-A12	1	26C	27F	3.68e-11	3.68e-11	3.68e-11	1.24e-09	1.03e-10	271729	123947	97170.9	1e-05	0.000154298	1e-05
273-5-A12	1	26C	27F	3.68e-11	3.68e-11	3.68e-11	1.24e-09	1.03e-10	271729	123947	97170.9	1e-05	0.000154298	1e-05
202-3-H7	1	26C	27F	3.71e-11	3.71e-11	3.71e-11	6.58e-10	9.99e-11	269470	116925	100061	1e-05	7.69e-05	1e-05
132-3-B9	1	28C	39F	3.73e-11	3.73e-11	3.73e-11	1.95e-10	1.17e-10	268423	106697	85649.9	1e-05	2.08e-05	1e-05
157-3-D10	1	26C	60F	3.76e-11	3.76e-11	3.76e-11	6.78e-10	1.04e-10	266214	125812	96166.9	1e-05	8.54e-05	1e-05
151-3-D4	1	26C	27F	3.97e-11	3.97e-11	3.97e-11	3e-10	1.05e-10	252049	108385	95454.6	1e-05	3.25e-05	1e-05
187-3-G4	1	26C	40F	4e-11	4e-11	4e-11	9.31e-10	1.28e-10	249811	112597	78389.2	1e-05	0.000104799	1e-05
33-1-C9	1	26C	60F	4.16e-11	4.16e-11	4.16e-11	1.13e-10	1.24e-10	240665	88886.6	80718.1	1e-05	1e-05	1e-05
130-3-B7	1	6C	46F	4.22e-11	4.22e-11	4.22e-11	5.7e-10	1.17e-10	237093	105549	85233.5	1e-05	6.01e-05	1e-05
195-3-G12	1	26C	39F	4.3e-11	4.3e-11	4.3e-11	1.75e-09	1.04e-10	232698	121769	96192.1	1e-05	0.000213476	1e-05
166-3-E7	1	28C	60F	4.87e-11	4.87e-11	4.87e-11	5.5e-10	1e-10	205301	95342.4	99992.9	1e-05	5.25e-05	1e-05
185-3-G2	1	60C	60F	4.95e-11	4.95e-11	4.95e-11	1.41e-10	1.28e-10	202116	91021.6	78297.9	1e-05	1.28e-05	1e-05
168-3-E9	1	26C	60F	5.04e-11	5.04e-11	5.04e-11	1.95e-10	6.63e-10	198223	91410.8	78763.9	1e-05	1.78e-05	5.22e-05
7-1-A7	1	26C	28F	5.04e-11	5.04e-11	5.04e-11	1.99e-09	3.33e-10	198581	115175	72081.3	1e-05	0.000229042	2.4e-05
143-3-C8	1	26C	28F	5.61e-11	5.61e-11	5.61e-11	2.99e-09	4.93e-10	178268	108854	65952.4	1e-05	0.000325027	3.25e-05
165-3-E6	1	6C	60F	5.72e-11	5.72e-11	5.72e-11	1.18e-09	1.43e-10	174854	87228.6	70131.2	1e-05	0.00010329	1e-05
170-3-E11	1	40C	60F	5.86e-11	5.86e-11	5.86e-11	1.22e-10	1.16e-10	170563	81909.4	86170.3	1e-05	1e-05	1e-05
A12-5-A2	ND	26C	46F	7.81e-11	7.81e-11	7.81e-11	8.05e-10	8.84e-11	494034	154618	113165	3.86e-05	0.000124453	1e-05
181-3-F10	1	60C	26F	7.99e-11	7.99e-11	7.99e-11	6.22e-10	8.72e-11	306558	122660	114715	2.45e-05	7.63e-05	1e-05
173-3-F2	1	60C	26F	8.56e-11	8.56e-11	8.56e-11	6.56e-10	9.52e-11	323494	120221	105031	2.77e-05	7.88e-05	1e-05
133-3-B10	1	26C	27F	8.83e-11	8.83e-11	8.83e-11	7.39e-10	1.05e-10	336348	117236	95554	2.97e-05	8.66e-05	1e-05
139-3-C4	1	26C	28F	9.81e-11	9.81e-11	9.81e-11	2.81e-09	1.75e-09	207571	105146	62942	2.04e-05	0.000295795	0.000110218
192-3-G9	1	26C	24F	1.06e-10	1.08e-10	1.08e-10	1.61e-09	1.06e-10	280578	128829	94700.7	3.04e-05	0.000206835	1e-05
177-3-F6	1	60C	26F	9.27e-11	1.26e-10	1.26e-10	9.07e-10	9.27e-11	302253	127459	107885	3.82e-05	0.000115574	1e-05
158-3-D11	1	26C	50F	1.05e-10	1.39e-10	1.39e-10	1.08e-09	1.05e-10	310475	122871	94879.7	4.31e-05	0.000132205	1e-05
149-3-D2	1	42C	27F	1.23e-10	1.45e-10	1.45e-10	1.15e-09	1.23e-10	257797	103271	81499.5	3.74e-05	0.000118491	1e-05
12-1-A12	1	40C	26F	1.17e-10	1.52e-10	1.52e-10	1.81e-09	1.17e-10	306316	110868	85191.6	4.67e-05	0.000200158	1e-05
198-3-H3	1	26C	28F	1.75e-10	1.75e-10	1.75e-10	1.84e-09	3.51e-10	226545	120326	82850.3	3.97e-05	0.000221938	2.91e-05
203-3-H8	1	26C	27F	9.78e-11	1.83e-10	1.83e-10	1.73e-09	9.78e-11	353741	145930	102285	6.49e-05	0.000252651	1e-05
210-4-A3	1	26C	27F	1.29e-10	1.93e-10	1.93e-10	1.45e-09	1.29e-10	287767	120979	77717.6	5.56e-05	0.000175061	1e-05
178-3-F7	1	60C	26F	9.17e-11	1.95e-10	1.95e-10	1.14e-09	9.17e-11	302941	128379	109104	5.9e-05	0.000146472	1e-05
175-3-F4	1	60C	26F	9.44e-11	1.98e-10	1.98e-10	1.08e-09	9.44e-11	351751	134413	105887	6.97e-05	0.00014463	1e-05
20-1-B8	4	13C	32F	2e-10	2e-10	1e-06	2e-10	6.5e-10		50116.5	15382.1		1e-05	1e-05
176-3-F5	1	60C	26F	9.81e-11	2.6e-10	2.6e-10	1.56e-09	9.81e-11	283152	129449	101985	7.35e-05	0.000202442	1e-05
152-3-D5	1	26C	27F	1.99e-10	2.64e-10	2.64e-10	1.32e-09	1.99e-10	316380	123188	83679.9	8.35e-05	0.000162968	1.67e-05
190-3-G7	1	26C	40F	1.51e-10	2.65e-10	2.65e-10	2.27e-09	1.51e-10	214724	113968	80019.5	5.69e-05	0.00025854	1.21e-05
220-4-B1	1	26C	60F	1.12e-10	2.68e-10	2.68e-10	1.66e-09	1.12e-10	315893	119363	89388.2	8.46e-05	0.000197565	1e-05
209-4-A2	1	26C	27F	1.32e-10	2.99e-10	2.99e-10	1.48e-09	1.32e-10	289821	117442	76041.9	8.66e-05	0.000173488	1e-05
208-4-A1	1	26C	27F	1.19e-10	3.27e-10	3.27e-10	8.44e-10	1.19e-10	282035	111926	83783.2	9.24e-05	9.44e-05	1e-05
50-1-E2	1	40C	63F	1.27e-10	3.37e-10	3.37e-10	1.45e-09	1.27e-10	269028	109778	78657.8	9.07e-05	0.000159347	1e-05
174-3-F3	1	60C	26F	1.03e-10	3.41e-10	3.41e-10	1.5e-09	1.03e-10	315207	125256	96767.7	0.000107537	0.000187808	1e-05
191-3-G8	1	26C	40F	1.2e-10	3.49e-10	3.49e-10	2.17e-09	1.2e-10	237839	118829	83115.4	8.3e-05	0.000257649	1e-05
164-3-E5	1	26C	60F	1.2e-10	3.68e-10	3.68e-10	1.67e-09	1.2e-10	243378	107723	83633.5	8.97e-05	0.000180191	1e-05
25-1-C1	1	53C	30F	3.71e-10	3.71e-10	1e-06	3.71e-10	5.56e-10		290754	52044.3		0.000107961	2.89e-05
182-3-F11	1	60C	26F	8.43e-11	3.77e-10	3.77e-10	1.31e-09	8.43e-11	235965	112116	118581	8.9e-05	0.000147397	1e-05
134-3-B11	1	26C	46F	9.98e-11	3.99e-10	3.99e-10	1.84e-09	9.98e-11	341893	135312	100248	0.000136483	0.0002491	1e-05
153-3-D6	1	26C	27F	1.18e-10	4.24e-10	4.24e-10	1.78e-09	1.18e-10	283856	129358	84663.6	0.000120366	0.00023071	1e-05
214-4-A7	1	26C	37F	4.25e-10	4.25e-10	4.25e-10	2.35e-09	5.44e-10	229723	121058	64912.9	9.77e-05	0.000284886	3.53e-05
194-3-G11	1	26C	24F	9.88e-11	4.37e-10	4.37e-10	2.2e-09	9.88e-11	317050	148464	101253	0.000138684	0.000327086	1e-05
221-4-B2	1	27C	59F	3.9e-10	4.43e-10	4.43e-10	1e-06	3.9e-10	287157		71950.3	0.000127263		2.81e-05
156-3-D9	1	26C	40F	3.9e-10	4.51e-10	4.51e-10	1.5e-09	3.9e-10	260545	117188	79489.6	0.000117627	0.000175242	3.1e-05
184-3-G1	1	60C	26F	1.55e-10	5.09e-10	5.09e-10	1.97e-09	1.55e-10	254900	110313	79646	0.000129773	0.000217011	1.24e-05
186-3-G3	1	26C	27F	1.22e-10	5.13e-10	5.13e-10	2.72e-09	1.22e-10	291655	122456	81739.6	0.000149753	0.000332912	1e-05
9-1-A9	1	26C	39F	1.28e-10	5.51e-10	5.51e-10	2.58e-09	1.28e-10	263774	132188	78329.1	0.000145403	0.000340655	1e-05
124-3-B1	1	26C	27F	1.25e-10	5.77e-10	5.77e-10	1.47e-09	1.25e-10	332177	126987	80054.2	0.000191546	0.000186235	1e-05
183-3-F12	1	60C	26F	2.11e-10	5.83e-10	5.83e-10	1.94e-09	2.11e-10	360442	166473	121047	0.000210138	0.000322897	2.55e-05
167-3-E8	1	34C	60F	1.24e-10	5.87e-10	5.87e-10	2.06e-09	1.24e-10	221009	106718	80461	0.00012968	0.000219987	1e-05
18-1-B6	1	60C	8F	9.02e-11	5.87e-10	5.87e-10	2.09e-09	9.02e-11	391945	145027	110892	0.000230117	0.000303574	1e-05
150-3-D3	1	26C	27F	9.4e-11	6.05e-10	6.05e-10	2.4e-09	9.4e-11	326567	133113	106417	0.000197688	0.000319338	1e-05
247-5-D3	1	26C	27F	9.4e-11	6.05e-10	6.05e-10	2.4e-09	9.4e-11	326567	133113	106417	0.000197688	0.000319338	1e-05
125-3-B2	1	26C	27F	1.63e-10	6.22e-10	6.22e-10	1.55e-09	1.63e-10	272193	121432	79045.1	0.000169259	0.000188612	1.29e-05
15-1-B3	2	26C	47F	1.2e-10	6.28e-10	6.28e-10	1.45e-09	1.2e-10	290695	131671	83052.6	0.000182545	0.000190903	1e-05
211-4-A4	1	26C	19F	1.2e-10	6.38e-10	6.38e-10	2.65e-09	1.2e-10	293720	136380	83160.4	0.000187263	0.000360873	1e-05
43-1-D7	1	26C	48F	9.96e-11	6.56e-10	6.56e-10	2.26e-09	9.96e-11	370714	144495	100368	0.000243369	0.000326038	1e-05
136-3-C1	1	26C	46F	1.22e-10	6.58e-10	6.58e-10	2.64e-09	1.22e-10	273993	106689	82262	0.000180274	0.000282083	1e-05
171-3-E12	1	60C	26F	9.29e-11	6.61e-10	6.61e-10	2.36e-09	9.29e-11	272474	128401	107620	0.000180005	0.000303134	1e-05
28-1-C4	1	6C	46F	3.62e-10	6.7e-10	6.7e-10	2.37e-09	3.62e-10	289347	123837	87692.9	0.000193795	0.000293524	3.18e-05
219-4-A12	1	26C	61F	9.74e-11	6.8e-10	6.8e-10	1.11e-09	9.74e-11	308080	119130	102655	0.000209472	0.000132573	1e-05
49-1-E1	1	46C	26F	9.45e-11	6.81e-10	6.81e-10	2.46e-09	9.45e-11	262009	137291	105868	0.00017849	0.00033732	1e-05
148-3-D1	1	26C	27F	1.05e-10	7.04e-10	7.04e-10	1.28e-09	1.05e-10	285437	123237	94916	0.000201043	0.000157829	1e-05
137-3-C2	1	6C	46F	1.35e-10	7.15e-10	7.15e-10	2.46e-09	1.35e-10	272688	111558	73955.5	0.000194887	0.000274747	1e-05
135-3-B12	1	26C	46F	9.87e-11	7.72e-10	7.72e-10	2.28e-09	9.87e-11	346520	156084	101322	0.000267589	0.000355347	1e-05
11-1-A11	1	60C	26F	1.35e-10	7.81e-10	7.81e-10	2.7e-09	1.35e-10	243641	106014	74261.4	0.000190348	0.000286046	1e-05
45-1-D9	2	25C	47F	2.3e-10	7.94e-10	7.94e-10	2.24e-09	2.3e-10	249188	119622	59371.9	0.000197857	0.000267626	1.37e-05
155-3-D8	1	26C	37F	1.11e-10	8.33e-10	8.33e-10	2.65e-09	1.11e-10	321334	142492	90371.7	0.000267788	0.000376976	1e-05
F7-5-A12	ND	26C	40F	1.32e-10	8.54e-10	8.54e-10	3.27e-09	1.32e-10	307054	129078	75651.2	0.00026226	0.000422591	1e-05
8-1-A8	1	44C	27F	1.42e-10	9.03e-10	9.03e-10	3.78e-09	1.42e-10	237774	124871	70533.6	0.000214692	0.000472034	1e-05
G2-5-B1	ND	40C	63F	1.19e-10	9.28e-10	9.28e-10	2.38e-09	1.19e-10	449725	161518	84368.4	0.000417151	0.000384347	1e-05
216-4-A9	1	60C	60F	1.08e-10	9.6e-10	9.6e-10	2.66e-09	1.08e-10	282095	149904	92507.1	0.00027088	0.000398383	1e-05
31-1-C7	1	26C	48F	3.44e-10	1.05e-09	1.05e-09	2.59e-09	3.44e-10	223286	128715	64679.5	0.00023358	0.000333996	2.22e-05
73-1-G1	1	20C	42F	1.05e-09	1.05e-09	1e-06	1.05e-09	1.66e-07		268446	4162.68		0.000282783	0.000689276
67-1-F7	1	60C	42F	1.2e-10	1.19e-09	1.19e-09	3.29e-09	1.2e-10	279378	128649	83281.5	0.000332549	0.000423784	1e-05
G6-5-B3	ND	26C	61F	1.05e-10	1.21e-09	1.21e-09	3.54e-09	1.05e-10	658546	245649	111377	0.000793569	0.000870746	1.17e-05
14-1-B2	1	26C	48F	1.06e-10	1.22e-09	1.22e-09	3.21e-09	1.06e-10	342256	157577	94525.7	0.000418119	0.000505735	1e-05
169-3-E10	1	40C	60F	1.19e-10	1.27e-09	1.27e-09	2.5e-09	1.19e-10	176174	105714	84164.2	0.000224208	0.000264319	1e-05
189-3-G6	1	26C	48F	1.16e-10	1.27e-09	1.27e-09	2.73e-09	1.16e-10	263407	122142	86195.5	0.000335821	0.000333832	1e-05
65-1-F5	1	26C	49F	9.28e-11	1.33e-09	1.33e-09	3.53e-09	9.28e-11	324829	152983	107790	0.000431368	0.000540372	1e-05
138-3-C3	1	26C	39F	1.32e-10	1.37e-09	1.37e-09	3.97e-09	1.32e-10	269309	111701	75607	0.000368043	0.000443152	1e-05
224-5-B1	1	26C	28F	1.07e-09	1.41e-09	1.41e-09	3.4e-09	1.07e-09	281268	122862	78905	0.000396492	0.000418199	8.46e-05
242-5-A5	1	26C	28F	1.07e-09	1.41e-09	1.41e-09	3.4e-09	1.07e-09	281268	122862	78905	0.000396492	0.000418199	8.46e-05
140-3-C5	1	26C	28F	1.07e-09	1.41e-09	1.41e-09	3.4e-09	1.07e-09	281268	122862	78905	0.000396492	0.000418199	8.46e-05
217-4-A10	1	40C	50F	1.33e-10	1.42e-09	1.42e-09	3.97e-09	1.33e-10	255919	146208	75349.9	0.000363984	0.000581164	1e-05
193-3-G10	1	26C	24F	5.98e-10	1.45e-09	1e-06	1.45e-09	5.98e-10		166120	50516.8		0.00024121	3.02e-05
16-1-B4	2	26C	47F	1.29e-10	1.54e-09	1.54e-09	3.07e-09	1.29e-10	282973	133590	77774.8	0.000436093	0.000410499	1e-05
131-3-B8	1	26C	28F	1.01e-10	1.55e-09	1.55e-09	3.06e-09	1.01e-10	253521	154217	98841.8	0.000392756	0.000472079	1e-05
129-3-B6	1	26C	27F	1.06e-10	1.59e-09	1.59e-09	3.25e-09	1.06e-10	315182	158667	94757.7	0.000501325	0.000514914	1e-05
10-1-A10	1	26C	40F	1.36e-10	1.64e-09	1.64e-09	4.33e-09	1.36e-10	284872	129134	73413.4	0.000466304	0.00055891	1e-05
57-1-E9	1	33C	33F	3.76e-10	1.66e-09	1e-06	1.66e-09	3.76e-10		137364	55610.6		0.000228436	2.09e-05
19-1-B7	4	1C	32F	1.67e-09	1.67e-09	1e-06	1.67e-09	3.05e-09		61210.3	9223.91		0.000102503	2.81e-05
128-3-B5	1	43C	41F	1.55e-10	1.7e-09	1.7e-09	4.61e-09	1.55e-10	214949	122101	64526.5	0.000364724	0.000563272	1e-05
17-1-B5	1	60C	8F	1.03e-10	1.79e-09	1.79e-09	4.68e-09	1.03e-10	363283	155646	96868	0.000651241	0.000727669	1e-05
188-3-G5	1	26C	46F	1.04e-10	1.8e-09	1.8e-09	4.71e-09	1.04e-10	316203	140930	95841	0.000569089	0.000663752	1e-05
30-1-C6	1	22C	46F	3.23e-10	1.9e-09	1e-06	1.9e-09	3.23e-10		145980	55700.8		0.000277764	1.8e-05
56-1-E8	1	65C	16F	9.8e-10	1.91e-09	1e-06	1.91e-09	9.8e-10		177712	73765.1		0.0003388	7.23e-05
52-1-E4	1	9C	1F	9.71e-10	1.92e-09	1e-06	1.92e-09	9.71e-10		163288	152100		0.00031335	0.000147702
141-3-C6	1	26C	28F	3.52e-10	2.03e-09	1e-06	2.03e-09	3.52e-10		104716	67847.5		0.000212238	2.39e-05
146-3-C11	1	26C	28F	1.76e-09	2.16e-09	1e-06	2.16e-09	1.76e-09		99570	65674.3		0.000215357	0.000115741
55-1-E7	1	8C	64F	8.11e-10	2.16e-09	1e-06	2.16e-09	8.11e-10		114755	77525.5		0.000247328	6.29e-05
13-1-B1	1	26C	48F	1.5e-10	2.39e-09	2.39e-09	4.54e-09	1.5e-10	261660	141177	71656.3	0.000625858	0.000640868	1.07e-05
41-1-D5	1	26C	49F	2.01e-10	2.4e-09	2.4e-09	5.58e-09	2.01e-10	350503	177959	99318.7	0.000842423	0.000993009	2e-05
60-1-E12	1	38C	8F	2.43e-09	2.43e-09	1e-06	2.43e-09	4.22e-09		107926	45475.3		0.000262776	0.000192015
26-1-C2	1	53C	14F	1.08e-10	2.88e-09	1e-06	2.88e-09	1.08e-10		320804	92773.4		0.000923336	1e-05
36-1-C12	1	7C	69F	4.5e-10	2.89e-09	1e-06	2.89e-09	4.5e-10		111914	53863.7		0.000322958	2.42e-05
200-3-H5	1	26C	29F	1.99e-09	2.93e-09	1e-06	2.93e-09	1.99e-09		224579	80358.7		0.00065906	0.000160271
63-1-F3	1	42C	40F	8.11e-11	3.03e-09	3.03e-09	6.8e-09	8.11e-11	396675	208055	123240	0.00120315	0.00141504	1e-05
180-3-F9	1	60C	26F	5.45e-10	3.05e-09	3.05e-09	6.53e-09	5.45e-10	333961	187221	96759.6	0.0010187	0.00122336	5.27e-05
68-1-F8	1	50C	71F	9.15e-11	3.07e-09	1e-06	3.07e-09	9.15e-11		131499	109286		0.000403905	1e-05
53-1-E5	1	26C	36F	1.05e-10	3.24e-09	3.24e-09	6.21e-09	1.05e-10	263429	137954	95323.1	0.000852391	0.000857239	1e-05
118-3-A7	1	19C	73F	3.34e-09	3.34e-09	1e-06	3.34e-09	1e-06		104469			0.00034842
142-3-C7	1	26C	28F	2.04e-09	3.72e-09	1e-06	3.72e-09	2.04e-09		103800	58906.1		0.000385777	0.000120182
199-3-H4	1	26C	28F	3.05e-09	3.82e-09	1e-06	3.82e-09	3.05e-09		268189	76163.9		0.00102347	0.000231947
112-3-A1	1	25C	14F	1.24e-09	3.97e-09	3.15e-07	3.97e-09	1.24e-09	156901	69996.9	74381.1	0.049439	0.000277651	9.19e-05
58-1-E10	1	46C	67F	1.58e-10	4.19e-09	3.64e-08	4.19e-09	1.58e-10	216562	112332	63431.4	0.00788707	0.00047044	1e-05
161-3-E2	1	49C	62F	1.69e-10	4.56e-09	1e-06	4.56e-09	1.69e-10		65096.2	59093.5		0.000296722	1e-05
145-3-C10	1	26C	28F	5.21e-09	5.21e-09	1e-06	5.21e-09	5.34e-09		90857.1	59533.8		0.000473161	0.000318005
29-1-C5	1	25C	25F	1.88e-10	5.42e-09	6.61e-08	5.42e-09	1.88e-10	90772.1	117131	53318.9	0.00600081	0.000634624	1e-05
35-1-C11	1	26C	59F	4.04e-10	5.73e-09	2.09e-08	5.73e-09	4.04e-10	123431	102061	24772.6	0.00258131	0.000584605	1e-05
62-1-F2	1	10C	17F	4.78e-10	5.99e-09	8.63e-08	5.99e-09	4.78e-10	368104	17906.9	104184	0.0317567	0.000107308	4.98e-05
103-2-A7	1	26C	8F	1.1e-10	6.24e-09	6.24e-09	1.42e-08	1.1e-10	429778	177033	91057.3	0.00268363	0.00251654	1e-05
B3-5-A3	ND	26C	47F	1.58e-10	6.82e-09	6.82e-09	1.06e-08	1.58e-10	299066	137966	63272.5	0.0020401	0.00146755	1e-05
144-3-C9	1	34C	28F	2.87e-09	6.84e-09	6.45e-07	6.84e-09	2.87e-09	1246.98	156373	60215.3	0.000804629	0.00106882	0.00017268
75-1-G3	1	0C	58F	7.26e-09	7.26e-09	1e-06	7.26e-09	1e-06		1430.85			1.04e-05
37-1-D1	ND	25C	3F	3.54e-10	7.9e-09	1.67e-07	7.9e-09	3.54e-10	249041	31397.1	96074.6	0.0416026	0.000248024	3.4e-05
215-4-A8	1	46C	19F	1.78e-10	8.17e-09	8.17e-09	1.49e-08	1.78e-10	377646	171794	77925.4	0.00308526	0.00256077	1.39e-05
114-3-A3	1	60C	25F	1.65e-10	8.87e-09	4.94e-08	8.87e-09	1.65e-10	215799	71870.3	60499.9	0.0106638	0.000637477	1e-05
116-3-A5	1	49C	51F	5.23e-09	1e-08	1e-08	3.03e-08	5.23e-09	10000	48007.7	76815.1	0.0001	0.00145414	0.000401753
76-1-G4	ND	52C	31F	1e-08	1e-08	1e-06	1e-08	1e-08		10000	10000		0.0001	0.0001
79-1-G7	5	5C	15F	4.91e-10	1e-08	1e-06	1e-08	4.91e-10		10000	96959.6		0.0001	4.77e-05
113-3-A2	1	60C	42F	1.68e-10	1.06e-08	1.34e-08	1.06e-08	1.68e-10	268095	117834	59465.9	0.00359005	0.00124431	1e-05
104-2-A8	1	26C	25F	4.61e-10	1.07e-08	1.07e-08	4.41e-08	4.61e-10	389145	219174	90019.8	0.0041735	0.00966697	4.15e-05
44-1-D8	1	20C	44F	5.9e-09	1.08e-08	1e-06	1.08e-08	5.9e-09		922.158	58923.4		1e-05	0.000347938
197-3-H2	1	26C	28F	1.7e-09	1.09e-08	1e-06	1.09e-08	1.7e-09		28818.1	78106.7		0.000313075	0.000133151
115-3-A4	1	49C	51F	9.88e-10	1.24e-08	5.4e-07	1.24e-08	9.88e-10	111053	34299.9	105738	0.0599638	0.000425107	0.000104522
42-1-D6	1	60C	72F	1.44e-09	1.36e-08	1.85e-07	1.36e-08	1.44e-09	146855	23701.7	64078	0.0271551	0.000323396	9.23e-05
119-3-A8	1	27C	51F	1.44e-08	1.44e-08	1e-06	1.44e-08	1.67e-08		74736	26938.8		0.00107502	0.000449062
102-2-A6	1	67C	21F	1.67e-10	1.48e-08	1.48e-08	2.75e-08	1.67e-10	253119	117828	60024	0.00373779	0.00324187	1e-05
4-1-A4	1	50C	14F	1.54e-08	1.54e-08	1e-06	1.54e-08	1e-06		12956.9			0.000199122
117-3-A6	1	26C	11F	3.37e-09	1.91e-08	0.000114754	1.91e-08	3.37e-09	481.248	30002.4	69613.8	0.0552252	0.000571606	0.000234818
38-1-D2	1	44C	56F	1.08e-09	2.46e-08	3.55e-05	2.46e-08	1.08e-09	1024.75	11900.3	67701	0.036379	0.000292876	7.34e-05
23-1-B11	3	1C	27F	2.45e-08	2.52e-08	8.67e-05	2.52e-08	2.45e-08	600.718	15362.4	14173.5	0.0520918	0.000386707	0.000346759
120-3-A9	1	27C	51F	3.08e-09	2.59e-08	1e-06	2.59e-08	3.08e-09		41834.7	77853.3		0.00108255	0.00023988
74-1-G2	1	55C	30F	1.09e-07	1.09e-07	1e-06	1.09e-07	1e-06		2779.46			0.000304017
230-5-B4	ND	60C	26F	1e-06	1e-06	1e-06	1e-06	1e-06
1-1-A1	ND	64C	55F	1e-06	1e-06	1e-06	1e-06	1e-06
105-2-A9	ND	62C	51F	1e-06	1e-06	1e-06	1e-06	1e-06
106-2-A10	ND	62C	51F	1e-06	1e-06	1e-06	1e-06	1e-06
107-2-A11	ND	0C	15F	1e-06	1e-06	1e-06	1e-06	1e-06
108-2-A12	ND	20C	51F	1e-06	1e-06	1e-06	1e-06	1e-06
109-2-B1	ND	38C	51F	1e-06	1e-06	1e-06	1e-06	1e-06
179-3-F8	ND	60C	26F	1e-06	1e-06	1e-06	1e-06	1e-06
196-3-H1	ND	49C	3F	1e-06	1e-06	1e-06	1e-06	0.00190455			5.97619			0.0113819
24-1-B12	ND	17C	30F	1e-06	1e-06	1e-06	1e-06	1e-06
27-1-C3	ND	50C	13F	2.02e-10	1e-06	1e-06	1e-06	2.02e-10			49560.5			1e-05
32-1-C8	ND	49C	33F	1.28e-09	1e-06	1e-06	1e-06	1.28e-09			7790.2			1e-05
39-1-D3	ND	53C	33F	1e-06	1e-06	1e-06	1e-06	1e-06
40-1-D4	ND	0C	70F	1e-06	1e-06	1e-06	1e-06	1e-06
46-1-D10	ND	66C	0F	1e-06	1e-06	1e-06	1e-06	1e-06
48-1-D12	ND	11C	65F	1e-06	1e-06	1e-06	1e-06	1e-06
51-1-E3	ND	15C	0F	1e-06	1e-06	1e-06	1e-06	1e-06
64-1-F4	ND	17C	33F	1e-06	1e-06	1e-06	1e-06	1e-06
71-1-F11	ND	8C	52F	1e-06	1e-06	1e-06	1e-06	1e-06
72-1-F12	ND	62C	31F	1e-06	1e-06	1e-06	1e-06	1e-06
77-1-G5	ND	7C	46F	1e-08	1e-06	1e-06	1e-06	1e-08			10000			0.0001
78-1-G6	ND	38C	48F	3.24e-09	1e-06	1e-06	1e-06	3.24e-09			53008.7			0.000171979
80-1-G8	ND	60C	0F	1e-06	1e-06	1e-06	1e-06	1e-06
82-1-G10	ND	17C	5F	1.98e-09	1e-06	1e-06	1e-06	1.98e-09			156934			0.000310888
83-1-G11	ND	62C	14F	9.92e-10	1e-06	1e-06	1e-06	9.92e-10			171642			0.000170277
85-1-H1	ND	53C	42F	1e-06	1e-06	1e-06	1e-06	1e-06
86-1-H2	5	58C	68F	2.67e-08	1e-06	1e-06	1e-06	2.67e-08			21627.2			0.000576469
87-1-H3	ND	20C	25F	1.26e-08	1e-06	1e-06	1e-06	1.26e-08			26224.9			0.000331202
88-1-H4	ND	18C	49F	1e-06	1e-06	1e-06	1e-06	1e-06
89-1-H5	ND	53C	1F	1e-06	1e-06	1e-06	1e-06	1e-06
90-1-H6	ND	50C	0F	1e-06	1e-06	1e-06	1e-06	1e-06
91-1-H7	ND	61C	25F	1e-06	1e-06	1e-06	1e-06	1e-06
92-1-H8	ND	56C	42F	1e-06	1e-06	1e-06	1e-06	1e-06
94-1-H10	ND	53C	14F	1e-06	1e-06	1e-06	1e-06	1e-06
95-1-H11	ND	59C	46F	1e-06	1e-06	1e-06	1e-06	1e-06
96-1-H12	ND	0C	66F	1e-06	1e-06	1e-06	1e-06	1e-06
97-2-A1	ND	53C	11F	1e-06	1e-06	1e-06	1e-06	1e-06
98-2-A2	ND	53C	25F	1e-06	1e-06	1e-06	1e-06	1e-06
99-2-A3	ND	51C	54F	1e-06	1e-06	1e-06	1e-06	1e-06
61-1-F1	5	26C	57F	2.53e-09	1.33e-06	0.000205188	1.33e-06	2.53e-09	124.807	772.629	50141.7	0.025609	0.00102475	0.000126634
